# Supplementary material for: The dinucleotide composition of the Zika virus genome is shaped by conflicting evolutionary pressures in mammalian hosts and mosquito vectors
Source: PLoS Biol. 2021 Apr 19;19(4):e3001201. doi: 10.1371/journal.pbio.3001201 (PMC8084339; doi:10.1371/journal.pbio.3001201)
Supplement: S1 Data — This spreadsheet contains all numerical values that have made up Fig 1A, 1C, 2A, 2B, 2C, 2D, 2E, 3A, 3B, 3C, 5B, 5C, 5D, 5E, 6B, 6C, 6D, 7A, 7B, 7C, 7D and 7E, panels ABCE in S1 Fig, panels ABC in S2 Fig, panels ABC in S4 Fig, and S1 Table. (XLSX) [file pbio.3001201.s008.xlsx]

## Sheet: Fig. 1A
Aedes aegypti				Homo sapiens				Flavivirus
Accession numbers Aedes aegypti	Ratio_CpG	Ratio_TpA		Accession numbers Homo sapiens	Ratio_CpG	Ratio_TpA		Accession numbers Flavivirus	Ratio_CpG	Ratio_TpA
XM_001647518.2	1.1149	0.7287		NM_000043.6	0.1571	0.7389		DQ235145	0.5363	0.4897
XM_001647527.2	1.0695	0.4946		NM_000061.3	0.285	0.5366		AY323490	0.5474	0.4447
XM_001647557.2	1.048	0.7878		NM_000068.4	0.7201	0.4916		AF331718	0.5382	0.488
XM_001647564.2	1.209	0.732		NM_000101.4	0.7247	0.6244		AF253419	0.4908	0.4316
XM_001647574.2	1.1488	0.5605		NM_000116.5	0.53	0.3748		NC_001809	0.561	0.404
XM_001647598.2	1.0262	0.747		NM_000117.3	0.6562	0.7447		DQ235152	0.5293	0.4268
XM_001647616.2	1.1651	0.692		NM_000148.4	0.4993	0.6215		DQ235151	0.5638	0.4564
XM_001647622.2	0.9417	0.6963		NM_000151.4	0.2459	0.6829		DQ235153	0.5591	0.4564
XM_001647652.2	1.0524	0.5437		NM_000184.3	0.1305	0.4028		AY323489	0.5377	0.4593
XM_001647696.2	1.3614	0.7775		NM_000193.4	0.6896	0.687		PWARPT	0.5146	0.4449
XM_001647723.2	1.0984	0.6388		NM_000195.5	0.3725	0.5026		DQ235149	0.5995	0.5204
XM_001647730.2	0.9495	0.7131		NM_000221.3	0.4374	0.5497		TEU27495	0.5506	0.4172
XM_001647738.2	1.0301	0.6144		NM_000233.4	0.397	0.7068		KU761576	0.547	0.4501
XM_001647755.2	1.1077	0.6588		NM_000244.3	0.5346	0.6218		L40361	0.5701	0.4109
XM_001647784.2	0.9711	0.515		NM_000285.4	0.7065	0.5675		DQ235144	0.5845	0.5166
XM_001647791.2	1.2307	0.5941		NM_000289.6	0.3042	0.5946		DQ235150	0.5748	0.4864
XM_001647815.3	1.0463	0.6796		NM_000325.6	0.779	0.8401		DQ235148	0.578	0.4801
XM_001647840.2	1.093	0.4377		NM_000334.4	0.4274	0.4171		DQ235146	0.501	0.511
XM_001647841.2	1.0759	0.558		NM_000355.4	0.225	0.4696		KF917535	0.5178	0.4956
XM_001647845.2	1.1555	0.8517		NM_000360.4	0.6022	0.4515		AY632536	0.5025	0.5193
XM_001647859.2	1.0906	0.5995		NM_000380.4	0.6257	0.7118		AY632538	0.5565	0.4612
XM_001647871.2	0.9266	0.5806		NM_000420.3	0.3497	0.4067		KF917538	0.4337	0.5466
XM_001647878.2	1.1424	0.7178		NM_000442.5	0.3479	0.5091		DVU88536	0.4516	0.5997
XM_001647885.2	1.006	0.617		NM_000455.5	0.8189	0.4138		DENRCG	0.4314	0.5745
XM_001647886.2	1.0732	0.6537		NM_000463.3	0.3671	0.5655		DENCME	0.4145	0.5919
XM_001647887.2	1.0066	0.5321		NM_000486.6	0.2876	0.5727		AF326573	0.3753	0.5409
XM_001647895.2	1.1571	0.6284		NM_000487.6	0.4058	0.559		LN849009	0.5624	0.5206
XM_001647908.2	0.7427	0.4308		NM_000514.4	0.5199	0.6555		JEVCG	0.5837	0.5565
XM_001647909.2	1.0725	0.592		NM_000531.6	0.3615	0.756		EU082200	0.47	0.459
XM_001647913.2	1.057	0.7332		NM_000603.5	0.5202	0.584		AY898809	0.6241	0.6492
XM_001647914.2	1.2668	0.6551		NM_000661.5	0.5323	0.5506		AF161266	0.5138	0.543
XM_001647924.3	1.1677	0.5135		NM_000666.3	0.3674	0.5785		DQ525916	0.533	0.4566
XM_001647936.2	0.9272	0.7447		NM_000679.4	0.7496	0.5768		AY453411	0.52	0.5207
XM_001647941.2	1.0404	0.6439		NM_000700.3	0.3263	0.6216		KUNCG	0.5357	0.5453
XM_001647943.2	1.0473	0.607		NM_000705.4	0.6301	0.7811		WNFCG	0.5793	0.4897
XM_001647950.2	0.8903	0.7525		NM_000717.5	0.4926	0.4749		EU082199	0.6206	0.4544
XM_001647968.2	1.1614	0.5957		NM_000723.5	0.3795	0.4902		NC_009029	0.5504	0.5346
XM_001647970.2	1.2119	0.6917		NM_000742.4	0.327	0.3616		MF380434	0.542	0.5476
XM_001647977.2	1.0461	0.4853		NM_000748.3	0.3947	0.5295		NC_009028	0.5414	0.4322
XM_001648004.2	0.8937	0.6194		NM_000784.4	0.4729	0.5576		MF461639	0.5854	0.5141
XM_001648019.2	1.2643	0.5382		NM_000794.5	0.3567	0.5953		KC734552	0.5479	0.5626
XM_001648021.2	1.0808	0.5545		NM_000808.4	0.3049	0.6871		NC_018705	0.5503	0.5393
XM_001648022.2	1.0408	0.6512		NM_000809.4	0.2676	0.7813		KF192951	0.4946	0.5804
XM_001648038.3	0.9907	0.6611		NM_000842.5	0.4839	0.6942		DQ859059	0.4263	0.5248
XM_001648040.2	0.9013	0.67		NM_000845.3	0.4345	0.5726		DQ859063	0.4171	0.5432
XM_001648071.2	1.015	0.6081		NM_000848.4	0.2974	0.4911		DQ859058	0.4288	0.4846
XM_001648077.2	1.1029	0.7116		NM_000862.3	0.319	0.664		X03700	0.3832	0.4491
XM_001648078.3	1.1855	0.705		NM_000869.6	0.3551	0.5025		NC_008718	0.6002	0.4892
XM_001648106.2	1.085	0.7426		NM_000882.4	0.5263	0.7278		NC_026624	0.6167	0.5568
XM_001648138.2	0.9415	0.5316		NM_000896.3	0.357	0.653		NC_005039	0.5177	0.5715
XM_001648139.3	0.9705	0.6371		NM_000911.4	0.3931	0.5664		AF160193	0.4106	0.5053
XM_001648152.2	1.0088	0.5669		NM_000932.5	0.5785	0.422		NC_026620	0.3545	0.5331
XM_001648178.2	1.1457	0.5737		NM_000936.4	0.3875	0.5708		AJ242984	0.3057	0.5346
XM_001648185.2	1.0397	0.7006		NM_000952.5	0.3024	0.5706		AJ299445	0.3054	0.5248
XM_001648188.2	1.0415	0.6816		NM_000954.6	0.4625	0.5193		KJ469370	0.331	0.5457
XM_001648207.2	0.8227	0.6191		NM_000961.4	0.3669	0.6142		NC_034007	0.3602	0.5744
XM_001648209.2	0.9615	0.7841		NM_001001.5	0.4952	0.7194		AF144692	0.3487	0.5189
XM_001648211.2	0.9462	0.8891		NM_001001349.2	0.3279	0.6061		NC_005064	0.7554	0.5353
XM_001648213.2	0.9406	0.6418		NM_001001437.4	0.3241	0.5788		JQ268258	0.7662	0.5431
XM_001648222.2	1.0254	0.6976		NM_001001479.4	0.4506	0.5837		NC_024299	0.7785	0.5791
XM_001648225.2	0.8669	0.759		NM_001001547.3	0.2401	0.6774		NC_027817	0.7981	0.5541
XM_001648227.2	0.9884	0.7576		NM_001001563.5	0.4129	0.6442		NC_001564	0.7982	0.587
XM_001648229.2	0.9708	0.791		NM_001001580.2	0.6899	0.4829		GQ165809	0.8288	0.5934
XM_001648230.3	0.951	0.6721		NM_001001694.3	0.2737	0.4354		NC_012932	0.883	0.6415
XM_001648240.2	1.1921	0.7973		NM_001001715.4	0.8189	0.7732		KC505248	0.8866	0.589
XM_001648242.2	1.1819	0.7864		NM_001001722.2	0.2402	0.6127		NC_012671	0.9047	0.5319
XM_001648244.2	1.0165	0.7996		NM_001001913.2	0.1408	0.8186		HE574574	0.9217	0.4369
XM_001648247.2	1.0094	0.6889		NM_001001918.1	0.2851	0.5905		NC_008604	0.931	0.4945
XM_001648250.2	1.0735	0.6662		NM_001001952.1	0.2775	0.5371		KX669689	1.0164	0.507
XM_001648252.2	1.0052	0.7224		NM_001001957.2	0.2782	0.5141		DQ400858	0.8206	0.4585
XM_001648254.2	1.0086	0.8152		NM_001001958.1	0.2251	0.4898		NC_033694.1	0.8866	0.589
XM_001648257.2	1.242	0.7323		NM_001001965.1	0.2096	0.6226		NC_024017	0.5896	0.4984
XM_001648259.2	1.2098	0.7574		NM_001001991.3	0.3505	0.5195		MF139576	0.6511	0.6099
XM_001648264.2	1.0836	0.6525		NM_001002006.3	0.5308	0.6986		NC_017086	0.6359	0.5812
XM_001648269.2	1.0625	0.6305		NM_001002249.2	0.6253	0.3762		NC_016997	0.636	0.6201
XM_001648272.2	1.0355	0.4024		NM_001002251.3	0.5499	0.2745		KC692068	0.6559	0.612
XM_001648284.2	1.0733	0.5275		NM_001002261.4	0.3181	0.4794		KC496020	0.6627	0.5316
XM_001648285.2	1.0679	0.7545		NM_001002262.4	0.3216	0.4919		MF139575	0.7606	0.5853
XM_001648287.2	1.2663	0.5508		NM_001002294.3	0.2701	0.5983		NC_024805	0.7038	0.6421
XM_001648290.2	0.802	0.7508		NM_001002814.3	0.3424	0.5351		EU159426	0.7055	0.6059
XM_001648293.2	1.0944	0.5641		NM_001002879.1	0.3737	0.453		MG587038.1	0.6771	0.6259
XM_001648296.2	1.1071	0.5635		NM_001002914.3	0.3796	0.5273		MH158418	0.6586	0.8802
XM_001648306.2	0.9799	0.4897		NM_001003443.3	0.1694	0.7433		MH158417	0.6735	0.8731
XM_001648309.2	0.892	0.7214		NM_001003745.2	0.2455	0.7255		MH158416	0.7038	0.6141
XM_001648314.2	1.0273	0.8032		NM_001003760.5	0.5692	0.7987		MH158415	0.6009	0.7367
XM_001648324.2	1.1665	0.708		NM_001003789.3	0.4604	0.6046
XM_001648333.2	1.2851	0.5612		NM_001003845.3	0.8587	0.8458
XM_001648338.2	1.1326	0.6761		NM_001003897.2	0.3488	0.5407
XM_001648346.2	1.005	0.559		NM_001003937.3	0.3471	0.6871
XM_001648353.2	1.0832	0.7075		NM_001003941.3	0.4807	0.495
XM_001648386.2	1.0086	0.7838		NM_001004.4	0.6601	0.5249
XM_001648394.2	1.1564	0.7489		NM_001004056.2	0.7136	0.6266
XM_001648398.2	1.0551	0.6263		NM_001004135.2	0.2783	0.7442
XM_001648401.2	1.099	0.4926		NM_001004298.4	0.3913	0.5188
XM_001648407.2	1.1913	0.7228		NM_001004416.3	0.4714	0.5538
XM_001648408.2	0.9811	0.6303		NM_001004463.2	0.285	0.7918
XM_001648419.2	0.9827	0.6047		NM_001004705.2	0.1904	0.7184
XM_001648426.2	1.0866	0.5838		NM_001004723.3	0.2274	0.7176
XM_001648434.2	1.1399	0.7034		NM_001004732.2	0.157	0.5656
XM_001648445.2	1	0.579		NM_001004738.2	0.1696	0.651
XM_001648453.2	1.1156	0.7697		NM_001004750.1	0.1708	0.7544
XM_001648473.2	1.1997	0.5809		NM_001004752.2	0.2193	0.7018
XM_001648484.2	1.1271	0.7643		NM_001004757.2	0.2781	0.6273
XM_001648518.2	1.044	0.6381		NM_001005160.3	0.1661	0.7516
XM_001648519.2	1.0023	0.6667		NM_001005163.2	0.1308	0.6314
XM_001648520.2	1.2065	0.7017		NM_001005165.2	0.1819	0.7733
XM_001648539.2	1.0899	0.7496		NM_001005166.5	0.1899	0.7844
XM_001648546.2	1.0343	0.5362		NM_001005172.2	0.1812	0.6377
XM_001648550.2	1.2188	0.7313		NM_001005198.2	0.2039	0.6798
XM_001648559.2	0.9501	0.6031		NM_001005241.4	0.1909	0.671
XM_001648579.2	1.1598	0.6059		NM_001005279.3	0.3091	0.7354
XM_001648580.2	1.053	0.6216		NM_001005284.1	0.1832	0.6763
XM_001648586.2	0.9918	0.4278		NM_001005289.5	0.2124	0.5561
XM_001648588.3	1.1275	0.5907		NM_001005369.1	0.3802	0.5955
XM_001648602.2	1.2188	0.4679		NM_001005404.4	0.3924	0.625
XM_001648603.2	1.1091	0.4717		NM_001005416.2	0.5761	0.4871
XM_001648605.2	1.1934	0.6807		NM_001005466.2	0.3169	0.6514
XM_001648626.2	1.111	0.6862		NM_001005473.3	0.1845	0.7158
XM_001648644.2	0.9777	0.6771		NM_001005489.2	0.15	0.7157
XM_001648651.2	1.1141	0.7862		NM_001005527.3	0.5474	0.7114
XM_001648655.2	0.9974	0.6833		NM_001005781.2	0.3764	0.6482
XM_001648666.2	0.9576	0.5951		NM_001005853.1	0.4284	0.5089
XM_001648676.3	1.2965	0.6553		NM_001006109.1	0.4712	0.5806
XM_001648677.3	0.9867	0.6867		NM_001006946.2	0.4917	0.5188
XM_001648690.2	1.036	0.7136		NM_001007025.2	0.3555	0.6638
XM_001648695.2	1.0387	0.7381		NM_001007089.4	0.3111	0.5671
XM_001648703.2	1.0393	0.7307		NM_001007226.1	0.4428	0.5239
XM_001648705.2	1.1569	0.5741		NM_001007234.3	0.4368	0.6779
XM_001648710.2	0.9615	0.7321		NM_001007464.3	0.2385	0.7239
XM_001648723.2	0.8796	0.652		NM_001007530.3	0.3533	0.5315
XM_001648775.2	0.9654	0.6431		NM_001007537.2	0.2989	0.4881
XM_001648782.2	0.989	0.6767		NM_001007559.3	0.2802	0.7618
XM_001648783.2	1.2269	0.8365		NM_001008215.3	0.4571	0.7065
XM_001648785.2	1.2106	0.6752		NM_001008273.2	0.5303	0.7203
XM_001648793.2	1.1729	0.6014		NM_001008387.3	0.1238	0.5323
XM_001648795.2	0.9833	0.7376		NM_001008740.4	0.1753	0.5856
XM_001648797.2	0.9627	0.6321		NM_001008781.3	0.3905	0.6386
XM_001648798.2	1.0272	0.6716		NM_001009566.3	0.6236	0.5551
XM_001648803.2	0.9817	0.6079		NM_001009584.2	0.3741	0.5417
XM_001648840.2	1.0059	0.6793		NM_001009614.3	0.2489	0.6315
XM_001648844.2	1.1643	0.5815		NM_001009992.1	0.5446	0.6806
XM_001648849.2	1.2164	0.6932		NM_001010000.3	0.2843	0.6817
XM_001648855.2	1.1438	0.478		NM_001010844.4	0.283	0.8613
XM_001648856.2	1.1639	0.5618		NM_001010866.4	0.4449	0.4659
XM_001648857.2	1.1635	0.5536		NM_001010877.5	0.2471	0.6516
XM_001648859.2	1.0949	0.5843		NM_001011.4	0.9189	0.5142
XM_001648865.2	1.182	0.6449		NM_001011658.4	0.4498	0.6929
XM_001648885.2	1.0933	0.9465		NM_001011709.3	0.2018	0.6907
XM_001648890.2	1.0724	0.707		NM_001012455.2	0.1852	0.7616
XM_001648892.3	0.988	0.6495		NM_001012727.2	0.6083	0.3734
XM_001648896.2	1.1529	0.4986		NM_001012763.2	0.1224	0.8109
XM_001648903.2	1.0296	0.5301		NM_001013253.2	0.3652	0.514
XM_001648911.2	1.1126	0.7062		NM_001013438.3	0.2703	0.7895
XM_001648918.2	1.1945	0.6283		NM_001013630.2	0.3004	0.6883
XM_001648941.2	1.0881	0.619		NM_001013690.5	0.58	0.7114
XM_001648946.2	1.0068	0.4529		NM_001013699.3	0.8048	0.7776
XM_001648951.2	1.1083	0.7235		NM_001013837.2	0.557	0.2868
XM_001648958.2	1.1361	0.6167		NM_001014283.2	0.5539	0.6522
XM_001648969.2	1.0874	0.4941		NM_001014336.2	0.5022	0.7248
XM_001648972.2	0.8642	0.6852		NM_001014342.3	0.1081	0.5558
XM_001648980.3	1.0364	0.6543		NM_001014435.2	0.3671	0.4789
XM_001649022.2	1.177	0.8631		NM_001014447.3	0.6343	0.5452
XM_001649030.2	1.1206	0.7074		NM_001014999.3	0.6453	0.566
XM_001649043.2	1.343	0.731		NM_001015.5	0.6415	0.4083
XM_001649044.2	1.2868	0.6329		NM_001015049.3	0.4507	0.6773
XM_001649048.2	1.3182	0.7158		NM_001015050.3	0.4127	0.36
XM_001649070.2	1.1101	0.8082		NM_001015072.4	0.6509	0.837
XM_001649072.2	1.1069	0.6178		NM_001017395.5	0.3384	0.6215
XM_001649085.2	1.0374	0.5369		NM_001017416.2	0.26	0.7241
XM_001649090.2	1.0031	0.5508		NM_001017926.3	0.332	0.6825
XM_001649091.2	1.079	0.5217		NM_001017970.3	0.7611	0.8161
XM_001649092.2	1.2389	0.4858		NM_001018100.5	0.4698	0.5698
XM_001649105.2	1.0609	0.6419		NM_001018136.3	0.6026	0.3634
XM_001649107.2	0.9569	0.5294		NM_001018160.2	0.5364	0.7226
XM_001649124.2	1.0052	0.7181		NM_001018161.2	0.4303	0.7065
XM_001649154.2	1.1063	0.7014		NM_001019.5	0.3794	0.6204
XM_001649169.2	0.8985	0.4447		NM_001020821.2	0.5565	0.6391
XM_001649170.2	1.0706	0.5279		NM_001024074.3	0.3942	0.5714
XM_001649171.2	1.1673	0.7045		NM_001024381.2	0.2735	0.7187
XM_001649177.2	1.0589	0.5285		NM_001024383.2	0.2529	0.6161
XM_001649179.2	1.1022	0.7151		NM_001024593.2	0.2016	0.7161
XM_001649186.2	1.0929	0.6183		NM_001024601.3	0.2418	0.6237
XM_001649188.2	0.9346	0.6262		NM_001024628.3	0.5774	0.506
XM_001649197.2	1.0603	0.7132		NM_001024662.3	0.5364	0.5477
XM_001649211.2	1.3103	0.7132		NM_001024855.3	0.2701	0.7297
XM_001649218.2	1.21	0.7087		NM_001024924.2	0.4027	0.6217
XM_001649222.2	1.146	0.5742		NM_001025076.2	0.4016	0.6587
XM_001649224.2	1.1323	0.7827		NM_001025081.2	0.5737	0.6431
XM_001649226.2	1.0353	0.7064		NM_001025107.3	0.3222	0.5467
XM_001649227.2	1.1791	0.6766		NM_001025160.3	0.4717	0.4134
XM_001649235.2	1.0343	0.5523		NM_001025238.2	0.5572	0.4893
XM_001649240.2	1.0814	0.6031		NM_001029875.3	0.4808	0.7471
XM_001649280.2	1.1821	0.7883		NM_001029891.3	0.3286	0.6886
XM_001649285.2	1.0839	0.6644		NM_001029955.4	0.4575	0.8034
XM_001649286.2	1.0603	0.5707		NM_001031698.3	0.3352	0.4324
XM_001649289.2	1.2453	0.7237		NM_001031713.3	0.5453	0.7654
XM_001649308.2	1.3998	0.5978		NM_001031735.3	0.5354	0.4176
XM_001649339.2	0.8312	0.6697		NM_001031835.3	0.3849	0.6826
XM_001649340.2	1.245	0.6064		NM_001032.5	0.9621	0.7032
XM_001649342.2	0.9887	0.5949		NM_001033117.3	0.4469	0.5915
XM_001649349.2	1.0816	0.5297		NM_001033602.4	0.4265	0.5161
XM_001649364.2	1.0327	0.8257		NM_001033855.3	0.273	0.7526
XM_001649372.2	0.9722	0.698		NM_001034172.4	0.5042	0.5054
XM_001649410.2	1.1311	0.5588		NM_001034957.3	0.3299	0.6751
XM_001649426.2	1.1246	0.5861		NM_001035003.2	0.2057	0.7711
XM_001649460.2	1.1959	0.6001		NM_001037132.4	0.3936	0.6912
XM_001649463.2	0.9283	0.5842		NM_001037165.2	0.5737	0.4853
XM_001649468.2	1.1121	0.733		NM_001037232.4	0.261	0.7165
XM_001649472.2	1.1331	0.45		NM_001037330.3	0.353	0.5542
XM_001649480.2	1.1747	0.832		NM_001037331.3	0.3212	0.5615
XM_001649482.2	1.2353	0.6451		NM_001037442.4	0.2016	0.631
XM_001649489.2	1.1157	0.6613		NM_001037499.2	0.3854	0.6387
XM_001649512.2	1.0942	0.8436		NM_001037553.2	0.5202	0.5954
XM_001649521.2	1.1003	0.6493		NM_001037582.3	0.5561	0.6815
XM_001649528.2	1.1997	0.7506		NM_001037671.4	0.2296	0.6162
XM_001649537.2	0.8171	0.6034		NM_001038707.2	0.1807	0.6896
XM_001649542.2	1.0339	0.6437		NM_001039130.2	0.34	0.4712
XM_001649552.2	1.2126	0.5265		NM_001039211.3	0.5376	0.4934
XM_001649558.2	0.9901	0.7685		NM_001039213.4	0.5336	0.5396
XM_001649559.2	1.1307	0.7466		NM_001039348.3	0.4038	0.7745
XM_001649562.2	1.0648	0.543		NM_001039374.5	0.5425	0.3797
XM_001649597.2	0.9586	0.5323		NM_001039656.1	0.5192	0.7345
XM_001649602.3	1.1655	0.7049		NM_001039664.2	0.4598	0.723
XM_001649603.2	1.0728	0.5862		NM_001039780.4	0.4428	0.714
XM_001649607.2	0.9937	0.6848		NM_001040025.3	0.4629	0.5927
XM_001649611.2	1.2437	0.7526		NM_001040105.2	0.2073	0.6919
XM_001649612.2	1.0758	0.8203		NM_001040107.2	0.3141	0.5496
XM_001649616.2	1.0954	0.5652		NM_001040110.2	0.4076	0.6951
XM_001649622.2	1.1072	0.7145		NM_001040126.2	0.5106	0.632
XM_001649646.2	1.088	0.6531		NM_001040272.6	0.3959	0.5456
XM_001649647.2	0.6952	0.8017		NM_001040284.3	0.4886	0.7725
XM_001649652.2	0.7916	0.7134		NM_001040443.3	0.4875	0.5605
XM_001649656.2	0.6807	0.705		NM_001040647.2	0.3824	0.6113
XM_001649658.2	0.5963	0.7236		NM_001042351.3	0.5566	0.4409
XM_001649659.2	0.5896	0.6365		NM_001042361.5	0.2628	0.7488
XM_001649665.2	0.7391	0.5734		NM_001042370.2	0.5168	0.6766
XM_001649671.2	0.864	0.6323		NM_001042422.3	0.601	0.5147
XM_001649672.2	0.7128	0.6789		NM_001042423.3	0.5938	0.526
XM_001649678.2	1.3959	0.7917		NM_001042428.2	0.6004	0.3711
XM_001649679.2	1.0624	0.6337		NM_001042442.3	0.2945	0.6421
XM_001649686.2	0.9342	0.5812		NM_001042450.4	0.3891	0.4854
XM_001649687.2	1.0821	0.5086		NM_001042459.3	0.2715	0.625
XM_001649696.2	1.2453	0.6179		NM_001042469.3	0.383	0.4166
XM_001649703.2	1.1456	0.6092		NM_001042574.3	0.3974	0.5406
XM_001649704.2	1.0206	0.8657		NM_001042616.3	0.7102	0.7649
XM_001649708.2	1.0312	0.7712		NM_001042705.3	0.1622	0.659
XM_001649718.2	1.1612	0.5058		NM_001043353.2	0.3055	0.6295
XM_001649726.2	1.1404	0.5747		NM_001045477.4	0.2498	0.4921
XM_001649738.2	1.1929	0.6824		NM_001063.4	0.336	0.794
XM_001649750.2	0.857	0.8254		NM_001076683.2	0.4147	0.4538
XM_001649754.2	1.0884	0.6888		NM_001077.4	0.2537	0.6332
XM_001649759.2	0.8912	0.584		NM_001077188.2	0.6312	0.7071
XM_001649766.2	0.9868	0.609		NM_001077194.2	0.3398	0.5775
XM_001649791.2	0.9617	0.6535		NM_001077471.3	0.3122	0.451
XM_001649793.2	1.043	0.6566		NM_001077477.3	0.2984	0.4001
XM_001649803.2	1.0268	0.4934		NM_001077480.3	0.2963	0.4565
XM_001649821.2	1.2451	0.6813		NM_001077526.3	0.392	0.4193
XM_001649842.2	1.1951	0.6702		NM_001077619.2	0.2857	0.6985
XM_001649843.2	1.0619	0.873		NM_001077653.2	0.5297	0.4435
XM_001649850.2	1.0014	0.6644		NM_001077664.3	0.4869	0.4809
XM_001649855.2	1.2859	0.6497		NM_001078170.2	0.3088	0.5907
XM_001649859.2	1.1887	0.5765		NM_001079817.3	0.5705	0.529
XM_001649862.2	1.2826	0.371		NM_001079882.2	0.6013	0.3513
XM_001649882.3	1.1229	0.5793		NM_001080121.3	0.3391	0.7925
XM_001649902.2	0.9916	0.7683		NM_001080446.3	0.4711	0.7111
XM_001649911.2	1.0097	0.625		NM_001080482.4	0.9769	0.7698
XM_001649915.2	1.1953	0.6796		NM_001080503.3	0.356	0.2863
XM_001649928.2	1.183	0.3882		NM_001080534.3	0.2669	0.6182
XM_001649937.2	1.2632	0.5635		NM_001080744.2	0.3423	0.554
XM_001649950.2	1.3708	0.945		NM_001080998.2	0.264	0.7123
XM_001649954.2	1.1114	0.4785		NM_001081492.2	0.2793	0.4792
XM_001649955.2	1.097	0.7313		NM_001081573.3	0.285	0.5319
XM_001649964.2	1.1219	0.6635		NM_001081675.3	0.3148	0.4691
XM_001649981.2	1.0693	0.6482		NM_001083592.2	0.6305	0.6118
XM_001649994.2	1.0869	0.6027		NM_001083600.3	0.4029	0.5434
XM_001649999.2	0.9719	0.6114		NM_001083956.2	0.2955	0.7328
XM_001650002.2	1.1145	0.7105		NM_001085426.3	0.3978	0.5478
XM_001650004.2	0.9556	0.56		NM_001093729.2	0.3584	0.6463
XM_001650005.2	1.0505	0.6798		NM_001097605.2	0.5734	0.6049
XM_001650008.2	0.8859	0.4073		NM_001098212.2	0.29	0.6381
XM_001650025.2	0.84	0.7365		NM_001098405.2	0.4639	0.4239
XM_001650039.2	0.9532	0.4869		NM_001098412.2	0.4349	0.4427
XM_001650043.2	1.0504	0.6187		NM_001098418.2	0.3607	0.4357
XM_001650048.2	0.9543	0.766		NM_001098504.2	0.4018	0.6907
XM_001650066.2	1.1369	0.5552		NM_001098519.2	0.6111	0.4241
XM_001650071.2	1.0132	0.6308		NM_001098525.3	0.3453	0.7561
XM_001650091.2	1.0335	0.7165		NM_001098535.1	0.3923	0.5196
XM_001650092.2	1.0501	0.6537		NM_001098670.2	0.5098	0.4482
XM_001650093.2	1.0394	0.5945		NM_001098818.4	0.4415	0.5688
XM_001650094.2	0.9589	0.7005		NM_001099403.2	0.7997	0.7567
XM_001650095.2	0.9766	0.8431		NM_001099650.2	0.4408	0.7641
XM_001650110.3	0.9652	0.6406		NM_001099669.2	0.3063	0.7793
XM_001650112.2	1.2007	0.5985		NM_001099670.3	0.3772	0.7755
XM_001650117.2	1.174	0.5963		NM_001099681.2	0.6196	0.7975
XM_001650118.2	1.1444	0.6692		NM_001099733.2	0.6449	0.8637
XM_001650120.2	0.9574	0.677		NM_001099735.2	0.557	0.7236
XM_001650125.2	1.0981	0.6651		NM_001099746.2	0.3821	0.638
XM_001650132.2	0.6375	0.8445		NM_001099783.2	0.1527	0.8017
XM_001650139.2	0.9475	0.4981		NM_001099857.5	0.4807	0.4254
XM_001650147.2	1.1298	0.531		NM_001100407.3	0.4517	0.3656
XM_001650151.2	1.1982	0.4926		NM_001100411.3	0.2305	0.6063
XM_001650152.2	1.1154	0.4733		NM_001100620.3	0.3884	0.7326
XM_001650154.2	1.1038	0.7457		NM_001100621.3	0.3447	0.7161
XM_001650162.2	1.0658	0.6262		NM_001100625.3	0.3407	0.5593
XM_001650166.2	1.0587	0.6754		NM_001101311.2	0.2984	0.4975
XM_001650170.2	1.1978	0.6519		NM_001101362.3	0.6657	0.6729
XM_001650175.2	1.1175	0.576		NM_001102470.2	0.1501	0.658
XM_001650180.2	1.099	0.5426		NM_001102559.2	0.4009	0.6806
XM_001650195.2	1.0406	0.5014		NM_001102562.3	0.8109	0.7793
XM_001650203.2	0.8384	0.4725		NM_001105.5	0.4169	0.6565
XM_001650213.2	1.1733	0.6586		NM_001105207.3	0.417	0.6774
XM_001650214.2	0.9978	0.6087		NM_001105513.3	0.3244	0.5672
XM_001650219.2	1.0933	0.6081		NM_001105518.2	0.2102	0.6878
XM_001650222.2	1.1013	0.6849		NM_001105558.1	0.2393	0.6138
XM_001650224.2	1.0639	0.7829		NM_001105563.2	0.3143	0.3991
XM_001650229.2	1.0695	0.6555		NM_001105569.3	0.3183	0.5553
XM_001650241.2	0.9024	0.6528		NM_001105573.2	0.4964	0.7369
XM_001650246.2	1.0596	0.5		NM_001109754.4	0.2712	0.6859
XM_001650248.2	1.0129	0.6084		NM_001110354.2	0.3016	0.4022
XM_001650260.2	1.0042	0.5307		NM_001111035.3	0.4716	0.5475
XM_001650263.2	1.0774	0.5675		NM_001111307.2	0.53	0.5021
XM_001650268.2	1.1298	0.6935		NM_001111309.1	0.4736	0.4815
XM_001650273.2	1.049	0.5997		NM_001113324.3	0.5688	0.4906
XM_001650275.2	1.0473	0.4737		NM_001113348.2	0.4232	0.4857
XM_001650281.2	1.2212	0.7798		NM_001113511.2	0.6535	0.6952
XM_001650283.2	1.097	0.7119		NM_001113525.2	0.4827	0.5578
XM_001650312.2	1.1514	0.6873		NM_001113535.2	0.221	0.5279
XM_001650331.2	1.0758	0.7949		NM_001113546.2	0.2786	0.6605
XM_001650333.2	0.9271	0.6492		NM_001114086.2	0.2342	0.6421
XM_001650334.2	0.9837	0.7264		NM_001114092.2	0.2822	0.6815
XM_001650344.2	1.0804	0.6833		NM_001114182.3	0.2135	0.7455
XM_001650350.2	1.337	0.6417		NM_001114377.2	0.2809	0.281
XM_001650364.2	1.255	0.695		NM_001114759.3	0.2246	0.3997
XM_001650372.2	1.0259	0.6617		NM_001117.5	0.6171	0.871
XM_001650374.2	1.1043	0.6801		NM_001122630.2	0.9873	0.8388
XM_001650388.2	1.1294	0.5754		NM_001122679.2	0.5063	0.5964
XM_001650392.2	1.0881	0.4636		NM_001122825.2	0.3349	0.7212
XM_001650404.2	0.9657	0.7417		NM_001122847.3	0.3162	0.4707
XM_001650437.2	1.0164	0.5015		NM_001122853.3	0.3162	0.5545
XM_001650445.2	1.1302	0.5419		NM_001122898.3	0.6479	0.5475
XM_001650449.2	0.8333	0.5942		NM_001123366.2	0.2419	0.6835
XM_001650451.2	1.0708	0.6612		NM_001123377.2	0.423	0.6675
XM_001650453.2	0.9289	0.7029		NM_001126129.2	0.3588	0.6023
XM_001650457.2	1.4491	0.6236		NM_001126339.3	0.443	0.7057
XM_001650479.2	1.1655	0.4744		NM_001127223.1	0.1609	0.7477
XM_001650481.2	1.1425	0.5879		NM_001127255.1	0.4803	0.4306
XM_001650482.2	1.1549	0.4588		NM_001127361.3	0.6604	0.6065
XM_001650488.2	1.0996	0.7862		NM_001127362.2	0.5243	0.6973
XM_001650557.2	1.1754	0.7117		NM_001127392.3	0.3577	0.5273
XM_001650559.2	1.0657	0.4818		NM_001127493.3	0.3436	0.6106
XM_001650564.2	1.1718	0.6357		NM_001127585.2	0.2624	0.4936
XM_001650570.2	1.0193	0.7927		NM_001127644.2	0.3184	0.8055
XM_001650571.2	1.1182	0.6893		NM_001127670.4	0.2574	0.6557
XM_001650577.2	1.1184	0.6377		NM_001127698.2	0.322	0.4284
XM_001650583.2	1.098	0.6501		NM_001127700.2	0.218	0.5076
XM_001650584.2	1.2086	0.592		NM_001127895.2	0.7379	0.521
XM_001650588.2	1.1246	0.7153		NM_001128310.3	0.1833	0.5846
XM_001650603.2	1.0528	0.7108		NM_001128612.2	0.4809	0.4981
XM_001650614.2	1.0885	0.6951		NM_001128631.3	0.4297	0.736
XM_001650616.2	1.094	0.6509		NM_001128633.2	0.5369	0.4998
XM_001650619.2	1.1928	0.7044		NM_001128635.1	0.5536	0.4962
XM_001650621.2	0.9737	0.6189		NM_001128847.4	0.6637	0.4251
XM_001650622.2	1.1071	0.6224		NM_001128852.2	0.6637	0.4827
XM_001650627.2	0.8035	0.7192		NM_001128932.2	0.344	0.6956
XM_001650645.2	1.1443	0.6639		NM_001129729.3	0.3475	0.5845
XM_001650649.2	1.0285	0.5212		NM_001129830.3	0.4648	0.5199
XM_001650651.2	0.8034	0.5917		NM_001129834.2	0.4655	0.5137
XM_001650661.2	0.9265	0.6162		NM_001129837.2	0.4665	0.5124
XM_001650712.2	1.1381	0.5586		NM_001130066.2	0.3744	0.5559
XM_001650735.2	1.0979	0.5945		NM_001130087.2	0.6205	0.5975
XM_001650744.2	1.0207	0.6487		NM_001130091.2	0.4982	0.4197
XM_001650752.3	1.1102	0.6211		NM_001130410.2	0.4969	0.449
XM_001650755.2	0.8875	0.7363		NM_001130455.2	0.4557	0.441
XM_001650765.3	0.9759	0.669		NM_001130514.3	0.2022	0.7194
XM_001650767.2	0.9226	0.6622		NM_001130831.2	0.3435	0.5707
XM_001650789.2	0.9194	0.6509		NM_001130861.1	0.6849	0.4964
XM_001650794.2	1.1491	0.7092		NM_001130864.2	0.638	0.7544
XM_001650795.2	1.2161	0.5068		NM_001130957.2	0.4023	0.7849
XM_001650796.2	1.068	0.6111		NM_001130964.2	0.4476	0.4817
XM_001650797.2	1.0327	0.7275		NM_001131009.2	0.2103	0.7025
XM_001650801.2	1.1434	0.6105		NM_001134296.2	0.2817	0.5908
XM_001650802.2	1.1737	0.715		NM_001134373.3	0.3358	0.7441
XM_001650806.2	1.0584	0.5186		NM_001134432.2	0.6161	0.6296
XM_001650810.2	1.2157	0.7359		NM_001134451.2	0.4393	0.5759
XM_001650817.2	1.1549	0.677		NM_001134649.3	0.3346	0.7409
XM_001650831.2	0.9865	0.6078		NM_001134672.2	0.2348	0.7411
XM_001650834.2	1.0474	0.6197		NM_001134673.4	0.3851	0.6551
XM_001650853.2	1.1053	0.6499		NM_001134759.2	0.189	0.7913
XM_001650856.2	1.0283	0.7447		NM_001134771.2	0.5205	0.5372
XM_001650865.2	1.115	0.6015		NM_001134774.2	0.5358	0.6767
XM_001650877.2	0.9849	0.6375		NM_001135054.2	0.5247	0.4139
XM_001650881.2	0.9794	0.6366		NM_001135191.2	0.6149	0.7044
XM_001650885.2	1.1489	0.772		NM_001135599.4	0.5528	0.7036
XM_001650901.3	0.9261	0.6381		NM_001135664.2	0.348	0.6435
XM_001650902.2	1.0232	0.5873		NM_001135669.2	0.3487	0.7194
XM_001650904.2	0.9644	0.6739		NM_001135671.3	0.4251	0.6812
XM_001650920.2	0.979	0.6833		NM_001135675.2	0.6261	0.7481
XM_001650929.3	0.9595	0.7215		NM_001135697.3	0.3945	0.3636
XM_001650932.2	1.0127	0.6221		NM_001135701.2	0.2929	0.7527
XM_001650949.2	0.9783	0.5872		NM_001135707.3	0.4118	0.4685
XM_001650950.2	1.0997	0.548		NM_001135955.3	0.3465	0.7633
XM_001650951.2	1.3683	0.6351		NM_001135998.3	0.6526	0.3638
XM_001650968.2	0.8673	0.7665		NM_001135999.1	0.2686	0.5153
XM_001650986.2	1.1831	0.6395		NM_001136020.3	0.4063	0.6116
XM_001650987.2	1.1575	0.5358		NM_001136109.3	0.3389	0.5067
XM_001650995.2	0.9654	0.5382		NM_001136130.3	0.6027	0.5789
XM_001651025.2	1.1603	0.6053		NM_001136214.3	0.3744	0.3594
XM_001651037.2	0.9821	0.6065		NM_001136263.2	0.585	0.3911
XM_001651043.2	1.1874	0.3297		NM_001136493.3	0.4387	0.6653
XM_001651045.2	1.1316	0.6604		NM_001136497.3	0.1688	0.7888
XM_001651047.2	1.1375	0.6465		NM_001136534.3	0.3498	0.5852
XM_001651052.2	1.1232	0.7039		NM_001136558.2	0.3161	0.5631
XM_001651062.2	1.1943	0.5864		NM_001136575.2	0.1961	0.7991
XM_001651063.2	1.0494	0.5233		NM_001137675.4	0.2357	0.7206
XM_001651067.2	0.9922	0.4875		NM_001139459.2	0.5181	0.5717
XM_001651070.2	1.0052	0.6736		NM_001139518.1	0.272	0.7472
XM_001651081.2	1.1749	0.527		NM_001142310.2	0.3238	0.6971
XM_001651085.2	1.1808	0.7774		NM_001142370.2	0.4099	0.571
XM_001651095.2	0.7672	0.751		NM_001142434.2	0.35	0.6339
XM_001651099.2	0.7606	0.6326		NM_001142463.3	0.4233	0.6341
XM_001651106.2	1.3367	0.6655		NM_001142473.2	0.3109	0.6592
XM_001651123.2	1.1148	0.5049		NM_001142536.2	0.2512	0.5345
XM_001651158.2	1.137	0.6566		NM_001142540.2	0.3696	0.7412
XM_001651159.2	1.1139	0.771		NM_001142545.2	0.3659	0.5085
XM_001651177.2	1.2209	0.6842		NM_001142550.2	0.3652	0.7007
XM_001651203.2	0.8306	0.5961		NM_001142576.2	0.4788	0.4868
XM_001651206.2	0.8762	0.7668		NM_001142625.2	0.3518	0.466
XM_001651216.2	0.8695	0.5918		NM_001142643.3	0.3992	0.5531
XM_001651222.2	0.9018	0.6836		NM_001142673.3	0.2639	0.6203
XM_001651230.2	0.9775	0.7677		NM_001142678.2	0.2778	0.6893
XM_001651231.2	1.0405	0.7468		NM_001142799.3	0.5916	0.4135
XM_001651232.2	1.0508	0.794		NM_001142800.2	0.1788	0.628
XM_001651234.2	1.113	0.7747		NM_001142935.2	0.4268	0.5285
XM_001651243.2	1.0847	0.6014		NM_001142961.1	0.6325	0.7074
XM_001651256.2	1.0869	0.6413		NM_001143773.1	0.4493	0.748
XM_001651263.2	1.1734	0.7379		NM_001143788.2	0.4024	0.6792
XM_001651268.2	1.0564	0.5743		NM_001143812.2	0.4164	0.673
XM_001651270.2	1.2262	0.4798		NM_001143823.3	0.4405	0.6517
XM_001651272.2	1.24	0.7462		NM_001143942.2	0.7125	0.8775
XM_001651276.2	1.277	0.6525		NM_001144012.3	0.396	0.7086
XM_001651278.2	0.9922	0.578		NM_001144060.2	0.4017	0.6124
XM_001651280.3	1.1903	0.6092		NM_001144831.2	0.4978	0.6066
XM_001651281.2	1.048	0.7264		NM_001144875.2	0.3738	0.504
XM_001651293.2	0.9042	0.5705		NM_001144879.2	0.2414	0.8274
XM_001651296.3	1.1126	0.6739		NM_001144903.3	0.3624	0.7672
XM_001651300.2	0.9715	0.6787		NM_001144916.2	0.4576	0.7378
XM_001651301.2	0.9627	0.6762		NM_001144920.3	0.3396	0.8036
XM_001651303.2	0.8432	0.7328		NM_001144924.2	0.3059	0.5402
XM_001651312.2	0.9621	0.6537		NM_001144984.3	0.1687	0.7849
XM_001651325.2	0.9466	0.6652		NM_001145059.2	0.3876	0.5117
XM_001651334.2	0.9889	0.7155		NM_001145102.2	0.3111	0.6462
XM_001651335.2	1.0586	0.646		NM_001145104.2	0.2838	0.651
XM_001651344.3	1.0933	0.4933		NM_001145118.1	0.5524	0.326
XM_001651346.2	1.0874	0.5168		NM_001145124.1	0.257	0.4217
XM_001651347.2	0.9937	0.7185		NM_001145144.2	0.4197	0.5705
XM_001651358.2	1.0938	0.7234		NM_001145146.2	0.4118	0.4756
XM_001651361.2	1.0452	0.6719		NM_001145345.1	0.2675	0.7554
XM_001651364.2	1.034	0.6583		NM_001145445.1	0.5182	0.6391
XM_001651377.2	1.0259	0.5454		NM_001145475.3	0.1684	0.5752
XM_001651378.2	1.0348	0.5807		NM_001145548.2	0.5955	0.4983
XM_001651387.2	1.0222	0.725		NM_001145640.2	0.2608	0.4638
XM_001651388.2	1.223	0.6147		NM_001145650.2	0.2529	0.847
XM_001651391.2	1.2749	0.6658		NM_001145659.1	0.2474	0.5126
XM_001651395.2	0.9849	0.5869		NM_001145668.2	0.126	0.7829
XM_001651413.2	1.1351	0.7077		NM_001145713.2	0.3661	0.4867
XM_001651415.2	1.1733	0.4751		NM_001145717.1	0.3906	0.5795
XM_001651422.2	1.0557	0.6356		NM_001145734.2	0.3005	0.6022
XM_001651427.2	1.0595	0.7614		NM_001145829.2	0.4958	0.3857
XM_001651438.2	1.1429	0.6027		NM_001145928.2	0.4257	0.5906
XM_001651439.2	1.1046	0.5999		NM_001146055.2	0.2141	0.7697
XM_001651455.2	0.9007	0.5633		NM_001146158.2	0.3532	0.6681
XM_001651457.2	1.1034	0.7709		NM_001146171.2	0.3233	0.7533
XM_001651459.2	1.1298	0.6298		NM_001146191.2	0.3226	0.6811
XM_001651466.2	0.8887	0.6263		NM_001146333.3	0.3744	0.4243
XM_001651473.2	1.0015	0.6927		NM_001146339.2	0.9963	0.7374
XM_001651474.3	1.0513	0.7147		NM_001146683.2	0.3262	0.6047
XM_001651480.2	1.0885	0.6102		NM_001146686.3	0.2542	0.7366
XM_001651495.2	0.8498	0.7015		NM_001148.6	0.3053	0.5502
XM_001651496.2	1.0566	0.5228		NM_001159286.2	0.5323	0.4553
XM_001651499.2	0.9942	0.8189		NM_001159322.2	0.3819	0.5007
XM_001651505.2	1.3373	0.4816		NM_001159379.2	0.5414	0.4143
XM_001651506.2	1.1323	0.5651		NM_001159554.1	0.2726	0.4779
XM_001651507.2	1.1383	0.554		NM_001159601.2	0.4748	0.7115
XM_001651521.2	1.2194	0.6196		NM_001159740.2	0.2226	0.4914
XM_001651525.2	1.079	0.6015		NM_001159773.2	0.5669	0.4832
XM_001651531.2	1.1057	0.7859		NM_001160002.2	0.8785	0.5982
XM_001651536.2	1.1507	0.7371		NM_001160116.2	0.5121	0.6183
XM_001651537.2	1.0365	0.7707		NM_001160125.2	0.4494	0.6679
XM_001651551.2	1.1611	0.8222		NM_001160166.2	0.2388	0.7003
XM_001651573.2	0.896	0.5359		NM_001160176.4	0.2592	0.7462
XM_001651584.3	1.0059	0.72		NM_001160224.2	0.2912	0.66
XM_001651589.2	1.0868	0.5872		NM_001160244.2	0.3614	0.5349
XM_001651595.2	0.9936	0.6441		NM_001160300.2	0.8092	0.4702
XM_001651600.2	1.0611	0.6128		NM_001160302.1	0.3895	0.7118
XM_001651609.2	0.5908	0.9064		NM_001161330.2	0.5149	0.6282
XM_001651631.2	1.0497	0.8357		NM_001161368.3	0.3655	0.4443
XM_001651675.2	0.9672	0.6121		NM_001161454.1	0.3633	0.5429
XM_001651695.2	0.7787	0.7011		NM_001161527.2	0.6396	0.5113
XM_001651697.2	1.1023	0.4892		NM_001161562.3	0.3679	0.6645
XM_001651704.2	0.9863	0.5734		NM_001161584.2	0.3318	0.6872
XM_001651706.3	0.9653	0.645		NM_001161662.2	0.463	0.5819
XM_001651707.2	1.0952	0.6308		NM_001162407.1	0.7129	0.7809
XM_001651712.2	1.1229	0.5521		NM_001162862.2	0.6661	0.7073
XM_001651722.2	1.1211	0.6713		NM_001162936.2	0.1699	0.6468
XM_001651723.2	1.1489	0.6209		NM_001163335.2	0.2274	0.651
XM_001651748.2	1.1173	0.4979		NM_001163484.2	0.3629	0.5973
XM_001651767.2	1.1691	0.6666		NM_001163560.3	0.574	0.5984
XM_001651775.2	0.9993	0.6827		NM_001163735.2	0.3272	0.5548
XM_001651785.2	0.9223	0.4415		NM_001164161.2	0.361	0.6576
XM_001651790.2	1.0798	0.76		NM_001164283.3	0.3197	0.7523
XM_001651793.2	1.168	0.6341		NM_001164319.2	0.4805	0.5317
XM_001651794.2	1.3171	0.7576		NM_001164381.2	0.3903	0.6531
XM_001651800.2	1.2055	0.7531		NM_001164399.2	0.3722	0.6538
XM_001651802.3	0.9962	0.7187		NM_001164442.2	0.7293	0.667
XM_001651810.2	1.0309	0.6476		NM_001164538.2	0.3668	0.7796
XM_001651811.2	1.043	0.806		NM_001164542.2	0.3922	0.5639
XM_001651818.2	0.9593	0.7967		NM_001164619.2	0.412	0.5184
XM_001651827.2	1.0877	0.7789		NM_001164638.3	0.5059	0.2629
XM_001651837.2	0.9605	0.7231		NM_001164690.2	0.2089	0.5474
XM_001651839.2	1.1199	0.7479		NM_001164694.2	0.1951	0.7001
XM_001651845.2	1.2003	0.7084		NM_001164738.1	0.3484	0.696
XM_001651858.2	1.0356	0.6704		NM_001164752.2	0.2505	0.8078
XM_001651860.2	1.0687	0.7008		NM_001164778.2	0.3273	0.7523
XM_001651862.2	1.2306	0.7292		NM_001164781.2	0.3448	0.7491
XM_001651868.2	1.0426	0.6692		NM_001164831.3	0.3012	0.4508
XM_001651872.2	1.0737	0.573		NM_001164835.2	0.2824	0.7263
XM_001651874.2	1.0358	0.6854		NM_001165255.2	0.7972	0.6977
XM_001651884.2	1.1796	0.5469		NM_001165412.2	0.5238	0.6406
XM_001651898.2	1.048	0.5905		NM_001165885.2	0.2112	0.7471
XM_001651903.2	0.9755	0.6109		NM_001165928.3	0.4193	0.5498
XM_001651905.2	1.1289	0.5806		NM_001165945.2	0.36	0.3863
XM_001651906.2	1.004	0.7038		NM_001166208.2	0.2884	0.4856
XM_001651917.2	1.1557	0.6601		NM_001166280.2	0.2729	0.7821
XM_001651929.2	1.0023	0.5253		NM_001166287.2	0.4153	0.5527
XM_001651946.2	1.0784	0.6327		NM_001166387.4	0.3127	0.5717
XM_001651950.2	1.0545	0.5767		NM_001166393.2	0.2961	0.6034
XM_001651960.2	1.0236	0.7031		NM_001166533.2	0.3186	0.6475
XM_001651977.2	1.0196	0.6303		NM_001166703.2	0.4771	0.7762
XM_001651978.2	0.7926	0.3932		NM_001166704.2	0.1671	0.8019
XM_001651988.2	1.1939	0.7362		NM_001167605.2	0.3517	0.4645
XM_001651993.2	1.2339	0.5382		NM_001167608.3	0.2818	0.7735
XM_001652000.2	1.0428	0.7219		NM_001167890.2	0.4806	0.6921
XM_001652002.2	0.9919	0.5044		NM_001167915.3	0.3099	0.5554
XM_001652006.2	0.9463	0.523		NM_001168323.2	0.2881	0.3572
XM_001652020.2	1.2502	0.4951		NM_001168390.2	0.2476	0.4517
XM_001652025.2	0.9129	0.7303		NM_001170330.1	0.3799	0.7905
XM_001652027.2	1.0609	0.6641		NM_001170423.2	0.431	0.6906
XM_001652046.2	1.1031	0.6463		NM_001170670.2	0.2701	0.7352
XM_001652048.2	1.2288	0.4876		NM_001170687.4	0.7671	0.3864
XM_001652052.2	1.1612	0.4856		NM_001170741.3	0.2633	0.2723
XM_001652057.2	1.2038	0.6436		NM_001170760.2	0.5614	0.4617
XM_001652058.2	1.2102	0.5585		NM_001170881.2	0.4643	0.6596
XM_001652071.2	0.8661	0.5918		NM_001171025.2	0.464	0.7334
XM_001652075.2	1.0756	0.6042		NM_001171653.2	0.4114	0.7438
XM_001652103.2	0.8989	0.7221		NM_001171743.3	0.3009	0.6996
XM_001652105.2	1.2178	0.7208		NM_001171934.1	0.5002	0.4068
XM_001652110.2	1.1455	0.6471		NM_001172568.2	0.3199	0.6101
XM_001652114.2	1.2967	0.5638		NM_001172640.2	0.2512	0.5316
XM_001652122.2	0.9689	0.6753		NM_001172671.2	0.2235	0.777
XM_001652124.2	0.9107	0.5543		NM_001172771.2	0.3299	0.4334
XM_001652130.2	1.0006	0.6564		NM_001172772.2	0.3569	0.4165
XM_001652133.2	1.2248	0.6129		NM_001172815.3	0.228	0.6419
XM_001652146.2	1.2017	0.5067		NM_001172818.1	0.3908	0.4809
XM_001652148.2	1.0727	0.7944		NM_001173129.2	0.4695	0.4649
XM_001652150.2	1.0001	0.4828		NM_001174070.3	0.5695	0.375
XM_001652154.2	1.0933	0.8097		NM_001174085.2	0.3409	0.4618
XM_001652157.2	1.1491	0.5752		NM_001174104.2	0.7099	0.5337
XM_001652160.2	1.0546	0.6248		NM_001174105.2	0.7458	0.513
XM_001652166.2	1.2105	0.5586		NM_001174127.2	0.2676	0.7106
XM_001652178.2	1.027	0.706		NM_001174166.2	0.381	0.6992
XM_001652195.2	1.1178	0.6739		NM_001177310.2	0.2483	0.6473
XM_001652204.2	1.0826	0.5475		NM_001177704.3	0.2392	0.5174
XM_001652205.3	1.0492	0.6438		NM_001177800.2	0.2301	0.711
XM_001652207.2	0.9277	0.5717		NM_001177801.2	0.4341	0.5127
XM_001652219.2	1.0963	0.4883		NM_001177998.2	0.3889	0.5503
XM_001652227.2	1.0798	0.5505		NM_001178030.2	0.6018	0.5458
XM_001652231.2	1.1424	0.731		NM_001178094.2	0.1996	0.7273
XM_001652234.2	1.002	0.7087		NM_001178106.1	0.2719	0.5989
XM_001652239.2	1.0445	0.5828		NM_001178140.2	0.2981	0.628
XM_001652244.2	1.1943	0.5222		NM_001184693.2	0.3292	0.7196
XM_001652268.2	1.098	0.6646		NM_001184696.1	0.2049	0.7119
XM_001652271.2	1.0522	0.5564		NM_001184721.2	0.2343	0.7688
XM_001652280.2	1.0385	0.5735		NM_001184751.2	0.398	0.4382
XM_001652292.2	1.0754	0.7001		NM_001184760.2	0.6983	0.5156
XM_001652293.2	1.0003	0.6556		NM_001184792.2	0.6299	0.5765
XM_001652301.2	0.9587	0.5545		NM_001184866.2	0.1702	0.6578
XM_001652304.2	1.127	0.4859		NM_001184872.2	0.1488	0.7066
XM_001652306.2	1.1424	0.6068		NM_001184903.1	0.2797	0.6569
XM_001652313.2	0.8577	0.7626		NM_001184970.3	0.6279	0.5714
XM_001652321.2	0.987	0.7201		NM_001184974.2	0.5141	0.4396
XM_001652331.2	1.1765	0.6645		NM_001184993.2	0.2685	0.7221
XM_001652340.2	0.9814	0.5913		NM_001185054.2	0.2938	0.5802
XM_001652347.2	1.1409	0.757		NM_001185119.1	0.2581	0.7682
XM_001652352.2	0.9908	0.5106		NM_001185149.1	0.1859	0.386
XM_001652354.2	1.0869	0.6189		NM_001190158.1	0.3635	0.5489
XM_001652357.2	1.0292	0.6657		NM_001190447.2	0.3135	0.7576
XM_001652365.2	0.857	0.4448		NM_001190462.2	0.6589	0.8825
XM_001652367.2	1.1434	0.645		NM_001190482.2	0.4206	0.6469
XM_001652368.2	1.1065	0.6736		NM_001190789.2	0.1959	0.6507
XM_001652374.2	1.151	0.5322		NM_001190791.2	0.6147	0.5519
XM_001652376.2	1.0101	0.6814		NM_001190801.2	0.2695	0.7038
XM_001652384.2	0.891	0.7238		NM_001190811.2	0.3511	0.7837
XM_001652391.2	1.5474	0.6533		NM_001190848.2	0.3845	0.7834
XM_001652395.2	1.1602	0.7651		NM_001190882.3	0.2521	0.7636
XM_001652399.2	1.1995	0.7709		NM_001190983.2	0.3859	0.6471
XM_001652414.2	1.0586	0.6309		NM_001191029.2	0.2762	0.3675
XM_001652416.2	1.0185	0.5823		NM_001191037.2	0.376	0.6815
XM_001652422.2	1.0734	0.8092		NM_001191059.4	0.3781	0.6314
XM_001652431.3	1.1278	0.6169		NM_001193272.2	0.3199	0.5776
XM_001652433.2	0.9416	0.6345		NM_001193360.2	0.282	0.623
XM_001652439.1	0.8021	0.4878		NM_001193461.2	0.3096	0.6464
XM_001652445.2	1.041	0.564		NM_001193487.3	0.1948	0.6695
XM_001652466.2	1.1625	0.7357		NM_001193503.2	0.4272	0.359
XM_001652467.2	1.0855	0.5156		NM_001193557.2	0.2068	0.7752
XM_001652468.2	1.1391	0.5538		NM_001194958.2	0.5917	0.4103
XM_001652473.2	0.9522	0.6479		NM_001195035.2	0.1821	0.6634
XM_001652474.2	1.1152	0.7733		NM_001195076.2	0.6851	0.5282
XM_001652481.2	0.9323	0.5416		NM_001195104.3	0.529	0.6634
XM_001652485.2	1.169	0.6478		NM_001195203.4	0.6464	0.4194
XM_001652492.2	0.9132	0.8216		NM_001195249.2	0.3496	0.588
XM_001652497.2	0.9912	0.6824		NM_001195296.2	0.3649	0.8412
XM_001652505.2	1.1	0.6897		NM_001195303.3	0.1616	0.7623
XM_001652515.2	0.8013	0.939		NM_001195307.2	0.2781	0.8173
XM_001652520.2	1.3452	0.7247		NM_001195578.2	0.1793	0.8625
XM_001652537.2	1.1187	0.5898		NM_001195803.2	0.5205	0.5114
XM_001652543.3	1.0756	0.5696		NM_001198541.3	0.2866	0.6218
XM_001652555.2	1.1235	0.7373		NM_001198621.4	0.2484	0.328
XM_001652556.2	1.0845	0.7283		NM_001198689.2	0.3107	0.7388
XM_001652562.2	1.2549	0.7902		NM_001198756.1	0.1715	0.4514
XM_001652577.2	1.1006	0.5331		NM_001198855.1	0.181	0.5789
XM_001652585.2	1.1471	0.5865		NM_001198898.2	0.3815	0.5844
XM_001652590.2	1.1815	0.7157		NM_001198909.2	0.439	0.5984
XM_001652603.2	1.1341	0.7972		NM_001199041.2	0.2806	0.4868
XM_001652605.2	1.0794	0.7536		NM_001199042.2	0.2861	0.48
XM_001652606.2	0.9988	0.735		NM_001199081.3	0.4832	0.4547
XM_001652614.2	1.0529	0.597		NM_001199135.3	0.3317	0.7555
XM_001652622.2	0.9175	0.7937		NM_001199148.1	0.4484	0.7517
XM_001652627.2	0.8874	0.8046		NM_001199255.3	0.4616	0.753
XM_001652650.2	0.9851	0.6091		NM_001199262.3	0.4414	0.8412
XM_001652656.2	0.8312	0.627		NM_001199379.2	0.3346	0.4999
XM_001652665.2	1.0638	0.8302		NM_001199388.3	0.3415	0.6229
XM_001652668.2	0.9279	0.7182		NM_001199427.2	0.5324	0.5953
XM_001652683.2	1.032	0.6889		NM_001199463.2	0.4237	0.8134
XM_001652695.2	1.1081	0.6795		NM_001199570.2	0.4586	0.5284
XM_001652696.2	0.9597	0.7114		NM_001199636.2	0.273	0.5107
XM_001652704.2	1.2047	0.4991		NM_001199637.2	0.2718	0.5125
XM_001652715.2	1.0806	0.7528		NM_001199642.1	0.4678	0.5274
XM_001652727.2	1.0342	0.5889		NM_001199661.1	0.4327	0.5799
XM_001652734.2	0.9918	0.5298		NM_001199708.2	0.2821	0.798
XM_001652735.2	1.0992	0.5437		NM_001199752.3	0.5433	0.3661
XM_001652741.2	1.1311	0.7629		NM_001199771.3	0.3222	0.5594
XM_001652746.2	1.1941	0.6878		NM_001199805.1	0.2045	0.6515
XM_001652759.2	0.9894	0.5948		NM_001199837.3	0.3103	0.8072
XM_001652760.2	0.8895	0.7482		NM_001199851.1	0.3425	0.6178
XM_001652763.2	1.0592	0.5269		NM_001199859.3	0.2768	0.7619
XM_001652774.2	1.0958	0.3851		NM_001199876.1	0.4201	0.675
XM_001652775.2	1.2091	0.6872		NM_001199987.2	0.6676	0.7409
XM_001652777.2	1.1706	0.4405		NM_001200051.2	0.2826	0.6119
XM_001652778.2	1.1362	0.571		NM_001201365.2	0.2415	0.7395
XM_001652785.2	1.1198	0.7098		NM_001201473.2	0.4756	0.3139
XM_001652794.2	1.0704	0.5956		NM_001201480.2	0.3314	0.7188
XM_001652798.2	0.5959	0.7458		NM_001202409.2	0.2546	0.6248
XM_001652819.2	1.0501	0.6071		NM_001202410.2	0.262	0.6273
XM_001652830.2	1.1739	0.7611		NM_001202498.2	0.2807	0.7005
XM_001652840.2	0.6851	0.6005		NM_001202555.2	0.2565	0.6256
XM_001652859.2	1.0752	0.3307		NM_001203261.2	0.501	0.6522
XM_001652868.2	0.9728	0.7041		NM_001204066.2	0.4515	0.7227
XM_001652872.3	1.1115	0.5904		NM_001204078.2	0.2232	0.679
XM_001652876.3	1.0647	0.5613		NM_001204145.3	0.2254	0.743
XM_001652877.3	1.1352	0.6112		NM_001204148.3	0.24	0.7314
XM_001652880.3	1.0846	0.678		NM_001204175.2	0.1876	0.6995
XM_001652893.2	0.9742	0.5551		NM_001204190.2	0.4921	0.5421
XM_001652894.2	0.9759	0.5619		NM_001204212.2	0.4505	0.4831
XM_001652895.2	1.2081	0.5628		NM_001204221.2	0.4654	0.5095
XM_001652900.2	1.0835	0.8032		NM_001204290.2	0.3497	0.649
XM_001652913.2	1.0111	0.7874		NM_001204293.2	0.3511	0.6348
XM_001652914.2	1.0382	0.6115		NM_001204408.2	0.5316	0.5531
XM_001652936.2	0.7431	0.6722		NM_001204505.3	0.2413	0.774
XM_001652970.2	1.0114	0.5231		NM_001204514.2	0.3423	0.6151
XM_001652977.2	1.0451	0.76		NM_001204698.2	0.5116	0.5272
XM_001652992.3	1.2697	0.6219		NM_001204803.2	0.3618	0.6936
XM_001652993.3	1.2248	0.5913		NM_001204887.2	0.3145	0.4912
XM_001652999.2	1.095	0.6625		NM_001205301.2	0.3946	0.5864
XM_001653004.2	1.0171	0.6577		NM_001206482.2	0.3932	0.5702
XM_001653009.2	1.1491	0.5077		NM_001206488.3	0.4589	0.5458
XM_001653015.2	1.0618	0.4628		NM_001206627.2	0.2883	0.6039
XM_001653027.2	1.3457	0.7706		NM_001206671.4	0.1751	0.7108
XM_001653028.2	1.1708	0.4393		NM_001206924.2	0.1786	0.7296
XM_001653029.2	1.074	0.4745		NM_001206994.2	0.5701	0.5408
XM_001653035.2	1.1039	0.63		NM_001207037.2	0.3992	0.6048
XM_001653037.2	1.0413	0.4991		NM_001207042.3	0.6757	0.5899
XM_001653056.2	1.1882	0.7612		NM_001207051.2	0.4108	0.6527
XM_001653057.2	1.1867	0.6788		NM_001207053.2	0.388	0.601
XM_001653067.2	1.1825	0.7744		NM_001214907.1	0.381	0.5362
XM_001653075.2	1.0108	0.5609		NM_001226.4	0.4863	0.5935
XM_001653080.2	1.0643	0.4544		NM_001228.4	0.2949	0.6336
XM_001653085.2	0.9604	0.5803		NM_001235.5	0.5935	0.5102
XM_001653086.2	1.2386	0.7065		NM_001242375.1	0.5093	0.6351
XM_001653108.2	0.5903	0.575		NM_001242376.3	0.4797	0.4767
XM_001653111.2	1.0635	0.7106		NM_001242399.2	0.3352	0.6981
XM_001653113.2	1.1249	0.6074		NM_001242560.2	0.4574	0.6121
XM_001653123.2	1.1597	0.554		NM_001242589.3	0.1428	0.7482
XM_001653158.2	1.0128	0.7059		NM_001242597.2	0.634	0.7121
XM_001653180.2	0.8392	0.7653		NM_001242598.2	0.6732	0.7262
XM_001653189.2	0.9691	0.7879		NM_001242630.2	0.3514	0.6519
XM_001653194.2	1.1347	0.6334		NM_001242639.2	0.2377	0.6008
XM_001653195.2	1.16	0.6165		NM_001242692.2	0.3536	0.5622
XM_001653200.2	1.0461	0.6219		NM_001242763.2	0.5483	0.7244
XM_001653206.2	0.9945	0.9758		NM_001242798.2	0.2859	0.7783
XM_001653220.2	0.7158	0.7155		NM_001242818.2	0.3961	0.3948
XM_001653222.2	1.2193	0.624		NM_001242820.2	0.3915	0.4182
XM_001653224.2	0.9495	0.7116		NM_001242847.2	0.4161	0.7239
XM_001653229.2	0.8906	0.6616		NM_001242848.2	0.2949	0.7059
XM_001653240.2	0.9992	0.6468		NM_001242851.1	0.2945	0.6946
XM_001653246.2	1.0976	0.7436		NM_001242858.3	0.2203	0.7384
XM_001653251.2	0.6885	0.749		NM_001242868.2	0.6989	0.7966
XM_001653256.2	1.1546	0.741		NM_001242875.3	0.2226	0.6964
XM_001653262.2	0.9555	0.7053		NM_001243042.1	0.5941	0.5396
XM_001653265.2	0.986	0.6556		NM_001243108.2	0.4093	0.5044
XM_001653267.2	1.0499	0.6715		NM_001243116.2	0.6724	0.6399
XM_001653284.2	1.1693	0.6326		NM_001243137.2	0.3847	0.6765
XM_001653285.2	0.9691	0.6885		NM_001243177.4	0.4827	0.4552
XM_001653290.2	1.0663	0.541		NM_001243237.2	0.3069	0.6028
XM_001653305.2	1.1854	0.6878		NM_001243256.2	0.6372	0.6524
XM_001653309.2	1.0764	0.6086		NM_001243271.2	0.3428	0.6776
XM_001653316.2	1.1421	0.7658		NM_001243423.2	0.8305	0.8273
XM_001653317.2	1.1576	0.5065		NM_001243597.2	0.3561	0.6754
XM_001653333.2	1.0892	0.6798		NM_001243754.2	0.2961	0.545
XM_001653334.2	1.2076	0.7146		NM_001243782.2	0.2274	0.6743
XM_001653335.2	1.0114	0.7645		NM_001243784.2	0.438	0.4396
XM_001653339.2	1.0765	0.736		NM_001243798.2	0.2566	0.7178
XM_001653340.2	1.1571	0.6895		NM_001243799.1	0.4534	0.7616
XM_001653346.2	1.1087	0.8885		NM_001243925.2	0.2902	0.5748
XM_001653349.2	1.2583	0.6783		NM_001243942.1	0.4449	0.525
XM_001653355.2	1.0223	0.6872		NM_001243998.2	0.3934	0.5899
XM_001653367.2	1.0613	0.564		NM_001244.4	0.1513	0.6266
XM_001653370.2	0.9337	0.5679		NM_001244015.2	0.3827	0.3598
XM_001653378.2	1.1478	0.6599		NM_001244192.2	0.2486	0.6838
XM_001653393.2	1.0732	0.6058		NM_001245005.2	0.4906	0.5563
XM_001653395.2	1.0477	0.7077		NM_001247997.2	0.4307	0.5853
XM_001653421.2	1.198	0.5948		NM_001248002.2	0.3341	0.7658
XM_001653428.2	0.8998	0.7888		NM_001251962.2	0.5102	0.7215
XM_001653429.2	0.9253	0.7641		NM_001251963.2	0.5251	0.7232
XM_001653431.2	1.3642	0.5989		NM_001251973.2	0.3168	0.6765
XM_001653437.2	1.1128	0.7685		NM_001251974.2	0.4983	0.703
XM_001653441.2	1.0797	0.5894		NM_001252007.1	0.4098	0.8142
XM_001653472.2	1.2645	0.3861		NM_001252120.2	0.488	0.4886
XM_001653496.2	0.943	0.3988		NM_001252226.2	0.4396	0.6311
XM_001653506.2	1.1106	0.5937		NM_001252269.2	0.2321	0.7095
XM_001653515.2	1.281	0.7003		NM_001253723.2	0.4604	0.5174
XM_001653516.2	1.1067	0.6417		NM_001253750.1	0.2075	0.5112
XM_001653536.2	1.1449	0.6925		NM_001253793.2	0.3317	0.2849
XM_001653543.2	1.1539	0.5643		NM_001253826.2	0.5187	0.4757
XM_001653553.2	1.0638	0.5465		NM_001253846.2	0.6711	0.5992
XM_001653554.2	1.0384	0.5732		NM_001253853.3	0.3893	0.6899
XM_001653563.2	1.0182	0.6988		NM_001253891.2	0.3875	0.5714
XM_001653570.2	1.1112	0.7129		NM_001254.4	0.2417	0.6167
XM_001653580.2	1.2039	0.6407		NM_001256047.2	0.3748	0.749
XM_001653587.2	1.1731	0.5554		NM_001256054.3	0.2723	0.7861
XM_001653590.2	1.1716	0.7002		NM_001256092.2	0.2912	0.7359
XM_001653591.2	0.9665	0.4821		NM_001256155.2	0.0873	0.6621
XM_001653593.2	1.0752	0.7198		NM_001256165.1	0.2848	0.7892
XM_001653596.2	1.0416	0.685		NM_001256293.2	0.4344	0.548
XM_001653614.2	1.1321	0.5548		NM_001256304.3	0.5271	0.5418
XM_001653617.2	1.1823	0.5891		NM_001256328.2	0.5634	0.4847
XM_001653619.2	1.1861	0.5871		NM_001256337.3	0.3187	0.6085
XM_001653621.3	1.0292	0.5543		NM_001256348.2	0.5516	0.5064
XM_001653623.3	0.9957	0.6179		NM_001256371.2	0.4126	0.6856
XM_001653625.3	0.9125	0.5035		NM_001256412.2	0.208	0.8288
XM_001653632.3	1.1035	0.62		NM_001256423.2	0.2234	0.6354
XM_001653633.3	1.2317	0.5781		NM_001256468.2	0.371	0.5799
XM_001653636.3	1.2247	0.7246		NM_001256494.2	0.4185	0.4305
XM_001653646.2	1.2099	0.5969		NM_001256496.2	0.4424	0.4555
XM_001653648.2	0.9734	0.4179		NM_001256503.2	0.3744	0.8348
XM_001653655.2	0.9912	0.7197		NM_001256549.2	0.2286	0.7952
XM_001653662.2	1.026	0.5415		NM_001256601.1	0.3705	0.4765
XM_001653663.2	0.9952	0.4982		NM_001256605.2	0.3003	0.4987
XM_001653664.2	1.0301	0.6129		NM_001256619.2	0.28	0.6904
XM_001653669.2	0.8835	0.6794		NM_001256630.1	0.5941	0.4459
XM_001653671.3	1.0164	0.6984		NM_001256643.1	0.2728	0.6238
XM_001653675.2	1.0672	0.6213		NM_001256677.1	0.387	0.3766
XM_001653684.2	0.9958	0.4208		NM_001256688.2	0.3668	0.7416
XM_001653685.2	1.1928	0.5284		NM_001256701.1	0.3976	0.3817
XM_001653686.2	0.9777	0.6768		NM_001256725.2	0.5466	0.5706
XM_001653694.2	0.9691	0.6652		NM_001256727.2	0.3521	0.5814
XM_001653701.2	0.9811	0.7672		NM_001256753.2	0.346	0.7362
XM_001653703.2	0.9611	0.6036		NM_001256758.1	0.3317	0.6121
XM_001653704.2	1.0522	0.5103		NM_001256860.1	0.4173	0.3891
XM_001653709.2	1.0045	0.6443		NM_001256864.2	0.3362	0.6632
XM_001653720.2	1.1845	0.6018		NM_001256873.1	0.3632	0.3534
XM_001653727.2	0.9999	0.6986		NM_001256887.3	0.147	0.7818
XM_001653729.2	1.1898	0.6731		NM_001256917.2	0.5057	0.3219
XM_001653734.2	1.1573	0.6739		NM_001257.5	0.3846	0.7004
XM_001653747.3	1.1618	0.7398		NM_001257230.2	0.3074	0.7519
XM_001653765.2	1.2348	0.5048		NM_001257282.2	0.4711	0.443
XM_001653766.2	1.1214	0.6719		NM_001257414.2	0.3426	0.6234
XM_001653769.2	1.2505	0.599		NM_001258028.2	0.4373	0.4826
XM_001653774.2	1.1474	0.5626		NM_001258208.2	0.3961	0.5406
XM_001653777.2	1.2044	0.5281		NM_001258216.1	0.3758	0.6178
XM_001653812.2	1.014	0.5702		NM_001258252.1	0.3667	0.7459
XM_001653828.2	0.962	0.6413		NM_001258264.1	0.3687	0.7437
XM_001653835.2	1.2146	0.6724		NM_001258269.1	0.3669	0.7415
XM_001653836.2	1.1684	0.6472		NM_001258298.2	0.2922	0.7104
XM_001653853.2	1.1279	0.6006		NM_001258324.1	0.3644	0.5615
XM_001653857.2	1.1906	0.6626		NM_001258325.1	0.4925	0.5214
XM_001653861.2	1.2774	0.5357		NM_001258331.2	0.318	0.5476
XM_001653872.2	1.0931	0.5957		NM_001258355.2	0.3325	0.4961
XM_001653873.2	1.0432	0.7057		NM_001258373.2	0.4796	0.5363
XM_001653884.2	1.2332	0.7247		NM_001258379.2	0.4072	0.7517
XM_001653891.2	0.9821	0.6481		NM_001258395.2	0.2791	0.4962
XM_001653904.2	0.5635	0.4796		NM_001258399.2	0.2832	0.505
XM_001653912.2	1.0011	0.7295		NM_001258416.2	0.236	0.6802
XM_001653915.2	1.2329	0.8028		NM_001258418.2	0.2335	0.6727
XM_001653925.2	0.9591	0.834		NM_001258447.1	0.688	0.4722
XM_001653939.2	0.9456	0.5778		NM_001258450.2	0.4472	0.4586
XM_001653950.2	1.1679	0.7117		NM_001258453.2	0.4805	0.5007
XM_001653951.2	0.9171	0.6647		NM_001260510.2	0.7748	0.6245
XM_001653958.2	1.0739	0.7407		NM_001261409.1	0.4966	0.5032
XM_001653975.2	1.0744	0.6037		NM_001261818.2	0.326	0.5328
XM_001653977.2	1.1515	0.7046		NM_001261837.2	0.2916	0.8043
XM_001653985.2	0.9995	0.6548		NM_001261838.2	0.2409	0.8243
XM_001653987.2	1.2006	0.8034		NM_001265578.2	0.3738	0.585
XM_001653989.2	1.2331	0.6619		NM_001265608.2	0.4161	0.5615
XM_001653993.2	1.2031	0.7491		NM_001267040.1	0.5854	0.4946
XM_001653995.2	1.1828	0.7241		NM_001267064.2	0.321	0.7311
XM_001654001.2	0.9105	0.7067		NM_001267571.2	0.4613	0.4638
XM_001654003.2	1.0118	0.641		NM_001267574.2	0.5703	0.4044
XM_001654004.2	0.8324	0.7089		NM_001269048.3	0.3284	0.5351
XM_001654006.2	0.8194	0.7433		NM_001270375.2	0.3753	0.5741
XM_001654018.2	0.9665	0.7085		NM_001270400.2	0.3793	0.5682
XM_001654020.2	1.0111	0.5019		NM_001270411.2	0.4917	0.6362
XM_001654021.2	1.0834	0.5399		NM_001270420.2	0.6004	0.6436
XM_001654024.2	1.0701	0.5812		NM_001270437.2	0.3249	0.7104
XM_001654035.2	1.0239	0.6212		NM_001270453.2	0.476	0.5106
XM_001654041.2	1.1466	0.6488		NM_001270492.2	0.4295	0.7424
XM_001654056.2	1.0458	0.5831		NM_001270501.2	0.3436	0.6649
XM_001654074.2	1.1125	0.4703		NM_001270530.2	0.2497	0.7472
XM_001654081.2	0.9008	0.6707		NM_001270532.2	0.5674	0.6447
XM_001654085.2	1.3176	0.6558		NM_001270601.2	0.6642	0.6976
XM_001654094.2	0.9293	0.769		NM_001270623.2	0.2583	0.8212
XM_001654095.2	1.0449	0.6023		NM_001270695.1	0.4239	0.7182
XM_001654096.2	1.0474	0.6206		NM_001270709.2	0.2537	0.5763
XM_001654117.2	1.118	0.8235		NM_001270733.2	0.247	0.6839
XM_001654123.2	0.9982	0.5629		NM_001270766.2	0.6124	0.5012
XM_001654136.2	1.0019	0.7424		NM_001270841.2	0.5984	0.4619
XM_001654139.2	0.9614	0.7463		NM_001270895.2	0.4938	0.5678
XM_001654141.2	1.0728	0.5473		NM_001270941.2	0.284	0.6801
XM_001654145.2	1.016	0.6621		NM_001271012.2	0.4476	0.7443
XM_001654153.2	0.9708	0.7152		NM_001271023.2	0.2654	0.4739
XM_001654154.2	1.4355	0.5897		NM_001271213.2	0.2987	0.5641
XM_001654156.2	1.2047	0.6663		NM_001271286.2	0.2489	0.6955
XM_001654157.2	1.1669	0.8348		NM_001271427.2	0.3275	0.671
XM_001654160.2	1.0122	0.6946		NM_001271442.1	0.4437	0.3419
XM_001654166.2	1.1634	0.8183		NM_001271519.2	0.5207	0.7002
XM_001654170.2	0.9846	0.7334		NM_001271560.2	0.5942	0.5267
XM_001654171.2	0.9943	0.7348		NM_001271573.2	0.2527	0.7068
XM_001654174.2	0.9662	0.5576		NM_001271696.3	0.3829	0.7224
XM_001654176.2	1.0443	0.6682		NM_001271719.2	0.7077	0.6576
XM_001654190.2	1.2682	0.5659		NM_001271734.2	0.2403	0.6569
XM_001654193.2	1.2623	0.8534		NM_001271780.2	0.4243	0.774
XM_001654198.2	1.1879	0.5339		NM_001271823.2	0.6921	0.4675
XM_001654203.2	1.2101	0.7183		NM_001271825.2	0.4695	0.4623
XM_001654205.2	1.1691	0.6451		NM_001271830.2	0.5411	0.3386
XM_001654206.2	1.0848	0.5682		NM_001271834.2	0.4501	0.6751
XM_001654210.2	1.002	0.6906		NM_001271872.3	0.4164	0.7179
XM_001654213.2	0.9518	0.749		NM_001271900.2	0.2154	0.6809
XM_001654226.2	1.2565	0.5255		NM_001271918.2	0.5743	0.6721
XM_001654227.2	1.1534	0.6992		NM_001271926.3	0.5613	0.4459
XM_001654234.2	1.0499	0.7381		NM_001271970.2	0.3599	0.5093
XM_001654236.2	0.9067	0.4006		NM_001272042.2	0.2767	0.7174
XM_001654238.2	1.1169	0.6231		NM_001272053.2	0.7317	0.5867
XM_001654240.2	0.9777	0.7007		NM_001272077.2	0.3908	0.6308
XM_001654242.2	1.0676	0.637		NM_001272104.2	0.339	0.6467
XM_001654249.2	1.0499	0.5817		NM_001273.5	0.3981	0.5113
XM_001654255.2	1.0302	0.5112		NM_001276252.2	0.322	0.5679
XM_001654262.2	0.9444	0.631		NM_001276271.2	0.4193	0.5175
XM_001654267.2	1.1275	0.5776		NM_001276375.2	0.4576	0.3254
XM_001654272.2	0.9767	0.616		NM_001276395.2	0.2341	0.6054
XM_001654278.2	1.0886	0.7413		NM_001276437.2	0.3234	0.6855
XM_001654282.2	1.2214	0.6559		NM_001276453.2	0.2316	0.5941
XM_001654289.2	0.9297	0.776		NM_001276501.2	0.1691	0.5231
XM_001654308.2	1.162	0.7419		NM_001276723.2	0.1686	0.5737
XM_001654324.2	0.9846	0.7263		NM_001276726.2	0.1738	0.5895
XM_001654325.2	0.989	0.7248		NM_001277075.3	0.481	0.4513
XM_001654327.2	1.0175	0.9068		NM_001277081.1	0.4924	0.4217
XM_001654328.2	1.1804	0.5178		NM_001277083.2	0.4348	0.5408
XM_001654331.2	1.0183	0.7403		NM_001277227.2	0.4052	0.7208
XM_001654332.2	1.0232	0.7454		NM_001277403.2	0.2104	0.7678
XM_001654336.2	1.2907	0.6642		NM_001277971.2	0.3139	0.4573
XM_001654349.2	0.9811	0.6654		NM_001278067.1	0.4995	0.6676
XM_001654361.2	1.2669	0.727		NM_001278162.2	0.3446	0.7634
XM_001654370.2	1.1013	0.6896		NM_001278210.2	0.4113	0.6669
XM_001654379.2	1.0705	0.5224		NM_001278214.2	0.274	0.4684
XM_001654383.2	1.0611	0.6858		NM_001278215.2	0.2369	0.7652
XM_001654388.2	0.9878	0.8633		NM_001278267.1	0.1511	0.4641
XM_001654389.2	0.7835	0.6714		NM_001278296.2	0.3627	0.5793
XM_001654401.2	1.0701	0.7997		NM_001278300.2	0.2969	0.5778
XM_001654404.2	1.1136	0.8064		NM_001278309.2	0.2934	0.5358
XM_001654410.2	1.0355	0.7085		NM_001278398.2	0.3501	0.5321
XM_001654414.2	1.1454	0.6243		NM_001278428.3	0.1965	0.615
XM_001654416.2	1.1739	0.6271		NM_001278432.1	0.3193	0.6434
XM_001654417.2	0.967	0.6633		NM_001278464.2	0.339	0.7392
XM_001654420.2	1.0784	0.5222		NM_001278471.2	0.2464	0.7834
XM_001654422.2	1.1004	0.5264		NM_001278499.2	0.3355	0.3595
XM_001654428.2	1.1035	0.6125		NM_001278500.2	0.3348	0.3668
XM_001654441.2	0.995	0.5258		NM_001278503.2	0.3104	0.7546
XM_001654448.2	1.0388	0.8108		NM_001278512.2	0.4946	0.4946
XM_001654457.2	1.0978	0.6993		NM_001278524.2	0.2171	0.6816
XM_001654459.3	0.8455	0.6772		NM_001278546.2	0.3585	0.5821
XM_001654482.2	1.0825	0.845		NM_001278548.1	0.277	0.7946
XM_001654484.2	1.1149	0.67		NM_001278549.2	0.2583	0.7749
XM_001654500.3	1.0926	0.798		NM_001278559.2	0.7333	0.6157
XM_001654501.3	1.1042	0.701		NM_001278592.2	0.415	0.7473
XM_001654503.2	0.95	0.7785		NM_001278599.2	0.353	0.7622
XM_001654504.2	0.9547	0.7055		NM_001278603.2	0.3275	0.7017
XM_001654505.2	0.9701	0.7193		NM_001278606.2	0.3102	0.5461
XM_001654508.2	1.0829	0.6144		NM_001278610.2	0.4416	0.2938
XM_001654510.2	1.1155	0.5735		NM_001278618.2	0.4666	0.7233
XM_001654512.2	1.0344	0.5065		NM_001278629.2	0.3894	0.5412
XM_001654514.2	1.0987	0.4744		NM_001278639.2	0.6332	0.3893
XM_001654515.2	1.0439	0.734		NM_001278641.2	0.726	0.4332
XM_001654523.2	0.9414	0.6826		NM_001278645.2	0.6354	0.6963
XM_001654543.2	1.0119	0.851		NM_001278678.2	0.1675	0.8406
XM_001654548.2	0.9345	0.6346		NM_001278715.2	0.5375	0.6443
XM_001654563.2	1.0698	0.5217		NM_001278794.2	0.3418	0.4037
XM_001654567.2	1.0554	0.6002		NM_001278928.2	0.7246	0.4427
XM_001654598.2	1.1091	0.5685		NM_001279.4	0.5611	0.4375
XM_001654599.2	1.2294	0.6015		NM_001279349.2	0.4881	0.4935
XM_001654611.2	1.2082	0.5875		NM_001280550.2	0.2773	0.4786
XM_001654622.2	1.1065	0.5869		NM_001280795.2	0.3801	0.4368
XM_001654644.2	1.0293	0.7645		NM_001280799.2	0.3707	0.5026
XM_001654652.2	0.821	0.509		NM_001281518.3	0.1411	0.6147
XM_001654657.2	1.1523	0.764		NM_001281520.2	0.2818	0.6967
XM_001654662.2	1.0482	0.5724		NM_001282068.2	0.5489	0.5711
XM_001654663.2	0.8979	0.6629		NM_001282113.2	0.5366	0.4543
XM_001654671.2	1.0643	0.7862		NM_001282117.2	0.322	0.6647
XM_001654676.2	0.9153	0.7111		NM_001282190.2	0.347	0.5042
XM_001654682.3	1.0087	0.7717		NM_001282195.2	0.5254	0.7692
XM_001654683.2	0.8962	0.7548		NM_001282215.2	0.3	0.647
XM_001654684.2	1.0857	0.7801		NM_001282237.2	0.7617	0.6237
XM_001654687.2	1.061	0.5893		NM_001282305.1	0.4806	0.4898
XM_001654688.2	1.126	0.5383		NM_001282310.2	0.45	0.5572
XM_001654710.2	0.9438	0.5824		NM_001282356.2	0.2181	0.762
XM_001654716.2	1.1355	0.5446		NM_001282398.2	0.4225	0.6859
XM_001654718.2	0.9854	0.6288		NM_001282418.2	0.3265	0.7296
XM_001654719.2	1.0319	0.558		NM_001282419.3	0.219	0.7954
XM_001654721.2	1.2164	0.7702		NM_001282456.4	0.3066	0.6885
XM_001654722.2	1.1093	0.4455		NM_001282466.2	0.582	0.6149
XM_001654726.2	1.0043	0.7886		NM_001282597.3	0.5223	0.5646
XM_001654729.2	1.1074	0.7538		NM_001282624.2	0.455	0.3084
XM_001654730.2	1.3213	0.7261		NM_001282706.2	0.4408	0.5536
XM_001654740.2	1.2576	0.5442		NM_001282715.2	0.3338	0.5872
XM_001654743.2	1.1523	0.5716		NM_001282719.2	0.2123	0.6562
XM_001654747.2	1.1061	0.7298		NM_001282753.2	0.5862	0.665
XM_001654754.2	1.1138	0.6014		NM_001282755.2	0.4146	0.5848
XM_001654758.2	1.1701	0.5508		NM_001282790.2	0.2437	0.7401
XM_001654759.2	1.1657	0.6056		NM_001282792.2	0.4143	0.5293
XM_001654760.2	1.135	0.5143		NM_001282796.2	0.3757	0.5387
XM_001654776.2	1.0452	0.5386		NM_001282800.2	0.1943	0.6725
XM_001654790.2	1.0975	0.5071		NM_001282803.2	0.304	0.7543
XM_001654825.3	0.896	0.5835		NM_001282806.2	0.3264	0.7188
XM_001654826.2	1.1376	0.6512		NM_001282851.2	0.6246	0.7189
XM_001654830.2	1.0468	0.6225		NM_001282854.2	0.6805	0.6857
XM_001654831.2	1.0907	0.6477		NM_001282885.2	0.3134	0.4289
XM_001654834.2	1.0881	0.6255		NM_001282914.2	0.2564	0.7694
XM_001654837.2	1.0625	0.7331		NM_001282920.1	0.4955	0.5225
XM_001654839.2	0.9462	0.5899		NM_001282921.2	0.3189	0.4558
XM_001654840.2	1.058	0.7123		NM_001282933.2	0.4266	0.4315
XM_001654852.2	1.0432	0.7876		NM_001282959.2	0.3936	0.6391
XM_001654856.2	0.9954	0.7575		NM_001283004.3	0.3412	0.4374
XM_001654857.2	1.2239	0.6562		NM_001283023.2	0.2336	0.6218
XM_001654863.2	1.1816	0.592		NM_001283027.1	0.4745	0.67
XM_001654870.2	1.2291	0.7367		NM_001283060.2	0.2932	0.5485
XM_001654871.2	0.985	0.6042		NM_001283235.3	0.3283	0.5744
XM_001654882.2	0.9509	0.6643		NM_001284210.2	0.3337	0.7716
XM_001654891.2	0.7767	0.7086		NM_001284502.2	0.5922	0.5431
XM_001654897.2	0.9185	0.973		NM_001284511.2	0.4824	0.5602
XM_001654900.2	0.8284	0.9331		NM_001284528.2	0.2573	0.5869
XM_001654902.2	0.8165	0.8824		NM_001285.4	0.316	0.6146
XM_001654903.2	0.8866	0.6832		NM_001285526.2	0.2467	0.7361
XM_001654923.2	1.0736	0.59		NM_001286.5	0.4142	0.5207
XM_001654924.2	1.0252	0.6152		NM_001286035.2	0.2555	0.6481
XM_001654927.2	1.2125	0.6598		NM_001286051.2	0.2247	0.6649
XM_001654933.2	1.0979	0.7786		NM_001286094.2	0.4241	0.6826
XM_001654934.2	1.0802	0.8054		NM_001286107.2	0.3796	0.662
XM_001654936.2	1.2021	0.6492		NM_001286139.2	0.2246	0.7698
XM_001654938.2	1.0701	0.5539		NM_001286197.2	0.3697	0.4795
XM_001654939.2	1.0701	0.4927		NM_001286206.2	0.2464	0.5951
XM_001654940.2	1.1783	0.7545		NM_001286210.2	0.3156	0.686
XM_001654943.2	0.9537	0.4491		NM_001286354.1	0.1512	0.5679
XM_001654945.2	1.1215	0.6346		NM_001286399.2	0.439	0.3718
XM_001654951.2	1.0039	0.4944		NM_001286427.1	0.339	0.6877
XM_001654953.2	0.9653	0.7345		NM_001286536.2	0.1655	0.7606
XM_001654966.2	1.0445	0.4876		NM_001286537.2	0.2504	0.8381
XM_001654979.2	1.0319	0.7163		NM_001286550.2	0.3898	0.6963
XM_001654982.2	1.1037	0.6775		NM_001286563.3	0.2946	0.5951
XM_001654990.2	0.8794	0.6951		NM_001286583.2	0.5771	0.341
XM_001655001.2	1.0039	0.6475		NM_001286613.2	0.3442	0.4854
XM_001655010.2	0.8379	0.8248		NM_001286639.2	0.4756	0.8256
XM_001655012.2	1.0336	0.5787		NM_001286655.1	0.3976	0.5529
XM_001655013.2	1.0147	0.5172		NM_001286688.2	0.5449	0.5901
XM_001655050.2	1.1524	0.49		NM_001286695.1	0.2481	0.6755
XM_001655054.2	1.1759	0.6245		NM_001286700.2	0.526	0.616
XM_001655055.2	1.1371	0.6548		NM_001286702.2	0.4394	0.6942
XM_001655067.2	1.1701	0.6133		NM_001286749.2	0.4469	0.7246
XM_001655070.2	1.1353	0.7204		NM_001286751.2	0.1912	0.6127
XM_001655075.3	0.9832	0.6085		NM_001286756.2	0.3725	0.6741
XM_001655083.2	1.2966	0.576		NM_001286760.1	0.3968	0.527
XM_001655092.2	1.008	0.5565		NM_001286810.2	0.2252	0.768
XM_001655096.2	1.1522	0.4346		NM_001286828.2	0.631	1.0109
XM_001655100.3	0.9881	0.7163		NM_001286830.2	0.3343	0.7116
XM_001655106.2	1.0247	0.549		NM_001286957.2	0.3371	0.6097
XM_001655108.2	1.0663	0.7326		NM_001287005.2	0.4511	0.6038
XM_001655116.2	1.013	0.5997		NM_001287060.2	0.6139	0.7156
XM_001655122.2	1.1675	0.5838		NM_001287136.1	0.2043	0.6831
XM_001655126.2	1.0981	0.6927		NM_001287190.2	0.5585	0.6685
XM_001655130.2	1.0097	0.5854		NM_001287262.2	0.1939	0.4157
XM_001655132.2	1.1273	0.6882		NM_001287390.3	0.3169	0.4589
XM_001655133.2	1.1783	0.5331		NM_001287394.2	0.4148	0.8041
XM_001655139.2	0.9591	0.8839		NM_001287422.2	0.2053	0.6071
XM_001655165.2	0.9842	0.6035		NM_001287430.1	0.7273	0.4487
XM_001655167.2	1.243	0.6726		NM_001287432.2	0.3589	0.6824
XM_001655168.2	1.2591	0.6438		NM_001287509.2	0.2471	0.7272
XM_001655170.2	0.9014	0.7631		NM_001287513.2	0.3362	0.7986
XM_001655171.2	0.9657	0.5966		NM_001287525.2	0.409	0.6316
XM_001655174.2	0.7993	0.7631		NM_001287601.1	0.426	0.8691
XM_001655178.2	0.8419	0.8057		NM_001288566.2	0.3392	0.473
XM_001655193.2	1.1979	0.6508		NM_001288568.2	0.3614	0.4657
XM_001655197.2	1.0062	0.7269		NM_001288582.2	0.4048	0.7406
XM_001655205.2	1.1684	0.5822		NM_001288643.2	0.1925	0.6457
XM_001655217.2	1.0308	0.5788		NM_001288653.2	0.3032	0.6975
XM_001655220.2	1.089	0.6471		NM_001288662.1	0.5369	0.54
XM_001655221.2	1.0072	0.6147		NM_001288705.3	0.3275	0.5691
XM_001655235.2	0.8915	0.6914		NM_001288713.1	0.379	0.5738
XM_001655238.2	1.1135	0.6842		NM_001288732.2	0.386	0.5808
XM_001655239.2	1.0835	0.8263		NM_001288746.2	0.3011	0.55
XM_001655244.2	1.054	0.4185		NM_001288752.2	0.2349	0.5715
XM_001655261.2	0.952	0.7227		NM_001288836.1	0.4016	0.6482
XM_001655267.2	1.1111	0.8478		NM_001288951.2	0.3953	0.5367
XM_001655268.2	1.1172	0.6649		NM_001288967.2	0.1812	0.6839
XM_001655274.2	1.0716	0.5594		NM_001288975.2	0.5179	0.4322
XM_001655281.2	1.1501	0.6825		NM_001288980.2	0.2641	0.7515
XM_001655284.2	1.0912	0.5634		NM_001288989.2	0.3628	0.6293
XM_001655286.2	1.1345	0.4388		NM_001289035.2	0.2772	0.5907
XM_001655288.2	0.955	0.5955		NM_001289037.2	0.3774	0.7836
XM_001655290.2	1.0454	0.65		NM_001289057.2	0.5377	0.5284
XM_001655297.2	1.122	0.6632		NM_001289129.2	0.6302	0.5828
XM_001655303.2	0.8474	0.6647		NM_001289152.2	0.2992	0.5589
XM_001655319.2	0.6937	0.6804		NM_001289173.2	0.3206	0.6222
XM_001655326.2	1.1276	0.5146		NM_001289180.2	0.2676	0.5145
XM_001655335.2	1.1231	0.6761		NM_001289184.2	0.4208	0.7654
XM_001655348.2	1.134	0.5261		NM_001289189.2	0.3977	0.7172
XM_001655351.2	0.9797	0.5976		NM_001289396.1	0.5021	0.5899
XM_001655358.2	1.0325	0.7209		NM_001289399.1	0.5387	0.6677
XM_001655370.2	1.0019	0.5812		NM_001289911.2	0.242	0.704
XM_001655372.2	1.0486	0.8107		NM_001289975.1	0.27	0.6048
XM_001655373.2	1.042	0.5302		NM_001290030.2	0.6652	0.6753
XM_001655379.2	1.2107	0.6855		NM_001290059.2	0.4866	0.4081
XM_001655381.2	1.2846	0.5705		NM_001290184.2	0.2902	0.6516
XM_001655383.3	1.1692	0.7326		NM_001290194.2	0.4991	0.6448
XM_001655387.2	1.1138	0.5848		NM_001290233.2	0.3925	0.6969
XM_001655388.2	1.0649	0.7892		NM_001290258.2	0.2223	0.7141
XM_001655396.2	1.1062	0.5475		NM_001290360.3	0.5296	0.6232
XM_001655406.2	1.1824	0.6642		NM_001291281.3	0.8784	0.7246
XM_001655409.2	0.934	0.4315		NM_001291308.3	0.5904	0.6925
XM_001655415.2	1.0462	0.6184		NM_001291328.2	0.3617	0.5948
XM_001655423.2	1.1904	0.806		NM_001291454.2	0.5521	0.4131
XM_001655434.2	1.0333	0.7804		NM_001291491.2	0.1979	0.6679
XM_001655435.2	1.0426	0.6007		NM_001291527.2	0.3558	0.4929
XM_001655456.2	1.5369	0.929		NM_001291588.2	0.2266	0.6246
XM_001655462.2	1.0282	0.5849		NM_001291700.1	0.2968	0.4844
XM_001655469.2	1.114	0.7766		NM_001291716.2	0.3007	0.5114
XM_001655472.2	1.2262	0.7931		NM_001291719.2	0.2779	0.518
XM_001655475.2	1.0312	0.6117		NM_001291732.2	0.3061	0.5117
XM_001655478.2	1.2033	0.5912		NM_001291738.1	0.4226	0.6742
XM_001655480.2	0.9964	0.7209		NM_001291813.2	0.5768	0.5685
XM_001655482.2	1.1756	0.706		NM_001291826.2	0.304	0.5346
XM_001655489.2	1.1147	0.7493		NM_001291837.2	0.4727	0.6453
XM_001655499.2	1.0862	0.6065		NM_001291860.2	0.5049	0.4457
XM_001655511.2	1.1965	0.632		NM_001291873.3	0.424	0.5506
XM_001655512.2	1.0755	0.7698		NM_001291879.2	0.5229	0.5201
XM_001655520.3	1.0719	0.636		NM_001291896.2	0.3006	0.8201
XM_001655529.2	1.0759	0.7025		NM_001291918.2	0.4892	0.5925
XM_001655545.2	1.1443	0.6287		NM_001291931.2	0.3893	0.5559
XM_001655554.2	1.1262	0.7484		NM_001291956.3	0.2828	0.6734
XM_001655556.2	1.0478	0.6506		NM_001291979.2	0.6157	0.4362
XM_001655560.2	1.0103	0.6957		NM_001292004.2	0.6565	0.6839
XM_001655564.2	1.2501	0.6993		NM_001292018.2	0.4705	0.6302
XM_001655596.2	1.0441	0.7797		NM_001292048.2	0.5666	0.8557
XM_001655598.2	0.9859	0.7248		NM_001293213.2	0.3474	0.554
XM_001655604.2	1.1528	0.7296		NM_001293628.2	0.2802	0.6535
XM_001655610.2	1.2696	0.5599		NM_001293810.1	0.3866	0.4727
XM_001655620.2	1.177	0.6333		NM_001294332.2	0.5339	0.6042
XM_001655624.2	0.9655	0.7121		NM_001294335.2	0.5479	0.5109
XM_001655632.2	1.0517	0.6714		NM_001294338.2	0.7524	0.7988
XM_001655633.2	1.0542	0.5262		NM_001297424.2	0.6292	0.3212
XM_001655635.2	0.8837	0.7691		NM_001297435.1	0.646	0.4043
XM_001655641.2	1.0692	0.7619		NM_001297440.2	0.2867	0.6449
XM_001655646.2	0.873	0.8055		NM_001297569.2	0.3831	0.7155
XM_001655654.2	1.0789	0.5767		NM_001297592.2	0.336	0.7159
XM_001655657.2	0.846	0.5643		NM_001297610.2	0.3589	0.6472
XM_001655664.2	1.3012	0.7345		NM_001297643.2	0.2854	0.4541
XM_001655668.2	0.8215	0.6506		NM_001297647.2	0.3257	0.3769
XM_001655670.2	0.814	0.6271		NM_001297648.2	0.3252	0.3805
XM_001655673.2	0.9712	0.3118		NM_001297654.2	0.4259	0.6194
XM_001655688.2	0.996	0.6201		NM_001297664.1	0.3295	0.5414
XM_001655691.2	0.8728	0.6954		NM_001297669.3	0.3584	0.5776
XM_001655713.2	1.1174	0.7289		NM_001297710.2	0.3866	0.8042
XM_001655733.2	1.2197	0.6662		NM_001297723.2	0.543	0.7574
XM_001655738.2	1.0483	0.4002		NM_001297724.2	0.4498	0.7205
XM_001655743.2	1.2519	0.7008		NM_001297759.2	0.3223	0.6806
XM_001655751.2	1.0385	0.7125		NM_001297774.2	0.5198	0.4916
XM_001655753.2	1.3013	0.5444		NM_001297776.2	0.4178	0.7769
XM_001655763.2	1.1963	0.5843		NM_001300756.2	0.331	0.7553
XM_001655768.2	1.0704	0.5905		NM_001300786.2	0.4496	0.6372
XM_001655795.2	0.9893	0.7262		NM_001300787.2	0.4412	0.6057
XM_001655801.2	0.9552	0.632		NM_001300856.2	0.3875	0.6277
XM_001655804.2	1.2811	0.5341		NM_001300859.2	0.3785	0.4882
XM_001655806.2	0.9863	0.7025		NM_001300867.2	0.3075	0.6924
XM_001655821.2	1.0388	0.6169		NM_001300885.2	0.1702	0.6592
XM_001655822.2	1.0727	0.6172		NM_001300887.2	0.5727	0.5596
XM_001655843.2	1.1159	0.5376		NM_001300898.2	0.5589	0.7737
XM_001655850.2	0.9633	0.6076		NM_001300911.2	0.2791	0.7758
XM_001655872.3	1.06	0.5721		NM_001300919.1	0.5634	0.6001
XM_001655888.2	1.0907	0.5281		NM_001300926.2	0.2599	0.6188
XM_001655895.2	1.0004	0.6563		NM_001300938.2	0.2407	0.49
XM_001655909.2	1.2273	0.6813		NM_001300946.3	0.556	0.5306
XM_001655911.2	1.0466	0.6355		NM_001300960.2	0.4086	0.8122
XM_001655921.2	1.1818	0.7126		NM_001300982.2	0.3207	0.5134
XM_001655922.2	1.2844	0.6681		NM_001300990.2	0.2376	0.8291
XM_001655924.2	0.9344	0.6466		NM_001300992.2	0.4492	0.477
XM_001655931.2	1.1007	0.5439		NM_001301021.2	0.239	0.6815
XM_001655942.2	1.4055	0.6423		NM_001301028.3	0.4077	0.5387
XM_001655945.2	1.0643	0.7721		NM_001301031.1	0.2514	0.5786
XM_001655947.2	1.0742	0.7124		NM_001301097.1	0.5174	0.4186
XM_001655952.2	1.0189	0.6422		NM_001301134.2	0.2494	0.7611
XM_001655954.2	1.004	0.6231		NM_001301244.2	0.7084	0.441
XM_001655960.2	1.0331	0.7347		NM_001301253.2	0.3362	0.7152
XM_001655974.2	0.9689	0.6756		NM_001301409.2	0.3672	0.7044
XM_001655976.2	1.0302	0.6617		NM_001301645.2	0.3512	0.7815
XM_001655992.2	1.1116	0.6479		NM_001301648.2	0.3152	0.6831
XM_001656014.2	1.061	0.6342		NM_001301775.2	0.31	0.5827
XM_001656024.2	1.1999	0.6048		NM_001301828.2	0.5279	0.4969
XM_001656034.2	1.0974	0.4907		NM_001301830.2	0.5147	0.6495
XM_001656037.2	0.9855	0.6595		NM_001302509.2	0.3858	0.5452
XM_001656041.2	0.9979	0.6473		NM_001302554.2	0.4803	0.3129
XM_001656048.2	1.0511	0.7634		NM_001302622.2	0.5904	0.6168
XM_001656051.2	1.0828	0.6392		NM_001302688.2	0.68	0.4109
XM_001656052.2	1.2158	0.7275		NM_001302695.2	0.1866	0.7076
XM_001656055.2	0.977	0.5219		NM_001302817.3	0.4059	0.4724
XM_001656090.3	1.0928	0.5719		NM_001302836.2	0.4175	0.6344
XM_001656094.2	0.9726	0.5488		NM_001303000.2	0.1697	0.5997
XM_001656102.2	1.0789	0.7588		NM_001303030.2	0.4242	0.6876
XM_001656108.2	1.1647	0.6924		NM_001303037.2	0.2596	0.8018
XM_001656130.2	0.9746	0.7228		NM_001303047.2	0.4675	0.5732
XM_001656134.2	1.0775	0.5831		NM_001303235.2	0.3104	0.6485
XM_001656139.2	1.093	0.674		NM_001303255.3	0.3768	0.6026
XM_001656141.2	1.3428	0.418		NM_001303276.2	0.4814	0.441
XM_001656152.2	1.1106	0.8002		NM_001303459.3	0.4061	0.5718
XM_001656155.2	1.1327	0.5853		NM_001303475.1	0.3447	0.6963
XM_001656162.2	1.0651	0.7081		NM_001303477.2	0.2744	0.656
XM_001656164.2	1.2472	0.6756		NM_001303487.3	0.5105	0.5988
XM_001656167.2	0.9393	0.6973		NM_001303498.3	0.1899	0.6327
XM_001656168.2	1.0639	0.6071		NM_001303615.2	0.3009	0.6292
XM_001656173.2	0.9337	0.4205		NM_001303619.2	0.2747	0.7846
XM_001656178.2	1.17	0.6394		NM_001304331.2	0.3748	0.4527
XM_001656181.2	1.1145	0.7842		NM_001304345.2	0.133	0.7449
XM_001656182.2	1.1252	0.7015		NM_001304360.2	0.5286	0.352
XM_001656197.2	1.1366	0.7826		NM_001304488.1	0.3719	0.6636
XM_001656215.2	0.972	0.5204		NM_001304489.1	0.3735	0.6556
XM_001656229.2	0.7286	0.7275		NM_001304500.2	0.3354	0.7438
XM_001656237.2	1.0089	0.7109		NM_001304507.1	0.6455	0.7523
XM_001656246.2	1.1588	0.7212		NM_001304513.2	0.4304	0.6878
XM_001656257.2	1.1755	0.669		NM_001304549.2	0.5803	0.5536
XM_001656267.2	1.1535	0.5989		NM_001304569.2	0.7249	0.5268
XM_001656277.2	0.9994	0.599		NM_001304763.2	0.2979	0.5014
XM_001656281.2	0.9353	0.6757		NM_001304808.3	0.798	0.6515
XM_001656284.2	1.1486	0.5873		NM_001304814.2	0.4213	0.5761
XM_001656286.2	1.1503	0.734		NM_001304819.2	0.395	0.6908
XM_001656288.2	1.2747	0.6123		NM_001304834.2	0.4671	0.5501
XM_001656292.2	1.1351	0.7106		NM_001304942.2	0.2594	0.6264
XM_001656295.2	1.1105	0.6033		NM_001304947.3	0.2879	0.7158
XM_001656297.2	1.1709	0.7556		NM_001304957.2	0.6067	0.5725
XM_001656300.2	0.8949	0.5799		NM_001304993.2	0.2676	0.2741
XM_001656305.2	1.0109	0.7331		NM_001305080.2	0.2791	0.49
XM_001656309.2	1.1396	0.7904		NM_001305108.1	0.4769	0.2699
XM_001656310.2	0.9743	0.6024		NM_001305208.2	0.225	0.6719
XM_001656328.2	0.716	0.5202		NM_001305457.2	0.2202	0.6984
XM_001656339.2	1.2317	0.7001		NM_001305545.1	0.2904	0.6311
XM_001656340.2	1.2686	0.7398		NM_001305625.2	0.3812	0.6533
XM_001656353.2	1.1771	0.5265		NM_001306070.2	0.4081	0.7791
XM_001656354.2	1.0926	0.718		NM_001306092.2	0.6197	0.3508
XM_001656358.2	1.09	0.737		NM_001306151.2	0.2977	0.691
XM_001656360.2	1.3132	0.4177		NM_001306160.3	0.4233	0.6213
XM_001656365.2	1.0407	0.6928		NM_001306172.2	0.1839	0.7098
XM_001656366.2	1.1428	0.6779		NM_001306197.2	0.2316	0.7166
XM_001656371.2	1.0649	0.4982		NM_001306200.2	0.5557	0.8229
XM_001656380.2	1.0201	0.612		NM_001306214.2	0.4113	0.4778
XM_001656392.2	1.1087	0.6536		NM_001307976.2	0.3766	0.7207
XM_001656397.2	1.2119	0.6226		NM_001308023.2	0.3024	0.5109
XM_001656401.2	1.0669	0.542		NM_001308028.2	0.1969	0.7459
XM_001656408.2	1.0118	0.7483		NM_001308075.2	0.4308	0.6298
XM_001656410.2	1.0305	0.5994		NM_001308080.2	0.3353	0.7348
XM_001656411.2	1.0424	0.7607		NM_001308097.2	0.2224	0.8168
XM_001656413.2	0.9597	0.6885		NM_001308105.1	0.2745	0.5631
XM_001656421.2	1.0329	0.5176		NM_001308119.2	0.4431	0.5035
XM_001656424.2	1.0047	0.7311		NM_001308161.1	0.329	0.5711
XM_001656432.2	0.947	0.588		NM_001308169.2	0.2458	0.5839
XM_001656434.2	1.058	0.6		NM_001308185.2	0.3916	0.7361
XM_001656480.2	1.1346	0.6919		NM_001308203.2	0.2446	0.7164
XM_001656485.3	0.8515	0.7592		NM_001308237.2	0.2908	0.7971
XM_001656487.3	1.0741	0.7971		NM_001308242.2	0.4039	0.629
XM_001656494.2	0.9689	0.6836		NM_001308264.2	0.2405	0.7098
XM_001656496.2	1.0459	0.7256		NM_001308342.2	0.4628	0.5292
XM_001656499.2	1.1966	0.8468		NM_001308430.2	0.2642	0.6009
XM_001656502.2	1.143	0.6706		NM_001308469.3	0.1515	0.6892
XM_001656505.2	1.1394	0.682		NM_001308954.2	0.23	0.5822
XM_001656508.2	0.9345	0.7308		NM_001309193.2	0.3636	0.5212
XM_001656511.3	1.0338	0.7247		NM_001309427.2	0.1158	0.5379
XM_001656531.2	1.236	0.5291		NM_001309450.2	0.3248	0.747
XM_001656542.2	1.0374	0.692		NM_001310137.3	0.6137	0.5927
XM_001656546.2	1.1526	0.7392		NM_001310160.2	0.3984	0.6235
XM_001656551.2	0.9136	0.7454		NM_001311197.2	0.2992	0.5535
XM_001656555.2	1.0788	0.7416		NM_001311311.2	0.5591	0.6776
XM_001656559.2	0.8771	0.7399		NM_001312921.2	0.6637	0.736
XM_001656568.2	0.83	0.6411		NM_001313741.1	0.3686	0.595
XM_001656578.2	1.0275	0.5139		NM_001313943.2	0.4591	0.7844
XM_001656585.2	1.0744	0.5031		NM_001313953.3	0.4035	0.5939
XM_001656587.2	1.0451	0.7038		NM_001314052.2	0.8007	0.7266
XM_001656591.2	1.2853	0.6157		NM_001315.3	0.4197	0.6824
XM_001656592.2	0.96	0.5107		NM_001316314.3	0.5492	0.4069
XM_001656595.2	1.0898	0.5404		NM_001316317.2	0.4069	0.564
XM_001656600.2	1.0866	0.5219		NM_001316348.2	0.4862	0.6161
XM_001656603.2	0.9716	0.4477		NM_001316358.2	0.4093	0.6611
XM_001656627.2	1.1193	0.8519		NM_001316374.2	0.3175	0.5334
XM_001656630.2	1.0729	0.5838		NM_001316943.2	0.5114	0.6405
XM_001656631.2	1.0298	0.6807		NM_001316965.2	0.5978	0.5667
XM_001656632.2	1.0338	0.6908		NM_001317019.1	0.4278	0.6189
XM_001656635.2	1.1066	0.6644		NM_001317034.1	0.6159	0.7397
XM_001656645.2	1.0482	0.5921		NM_001317062.2	0.2973	0.6831
XM_001656650.2	0.8718	0.5573		NM_001317103.2	0.2503	0.879
XM_001656655.3	1.1042	0.6541		NM_001317120.2	0.4849	0.7136
XM_001656664.2	1.0279	0.6387		NM_001317161.2	0.3921	0.7437
XM_001656668.2	1.0715	0.8207		NM_001317184.2	0.4083	0.546
XM_001656672.2	1.1501	0.6579		NM_001317406.3	0.1879	0.7394
XM_001656675.2	1.079	0.5257		NM_001317721.2	0.533	0.4128
XM_001656686.2	0.9452	0.6393		NM_001317740.2	0.321	0.5492
XM_001656688.2	0.9944	0.5727		NM_001317774.1	0.6258	0.693
XM_001656698.2	0.9547	0.6595		NM_001317781.2	0.3667	0.5997
XM_001656713.2	1.1982	0.4919		NM_001317788.2	0.4148	0.4752
XM_001656716.3	1.1395	0.5794		NM_001317789.1	0.3409	0.4439
XM_001656722.2	1.1359	0.7306		NM_001317804.2	0.3957	0.7718
XM_001656742.2	0.9711	0.8382		NM_001317891.1	0.317	0.6608
XM_001656746.2	1.1959	0.5822		NM_001317895.2	0.4383	0.4074
XM_001656747.2	1.1339	0.6455		NM_001317919.2	0.2832	0.5756
XM_001656755.2	0.9552	0.6812		NM_001317935.2	0.6181	0.5187
XM_001656760.2	1.1481	0.7008		NM_001317943.2	0.4492	0.5622
XM_001656763.2	1.1611	0.604		NM_001317992.2	0.3545	0.6614
XM_001656766.2	1.1274	0.6637		NM_001318021.1	0.5841	0.4409
XM_001656771.2	1.0497	0.5292		NM_001318022.2	0.1306	0.6637
XM_001656773.2	1.1772	0.5864		NM_001318036.2	0.6542	0.5622
XM_001656781.2	0.9787	0.7253		NM_001318042.2	0.4407	0.5228
XM_001656795.2	1.1183	0.6007		NM_001318068.1	0.1865	0.6963
XM_001656806.2	1.2418	0.622		NM_001318082.2	0.3063	0.5539
XM_001656810.2	0.9956	0.5876		NM_001318091.2	0.4242	0.7843
XM_001656833.2	1.1392	0.7876		NM_001318154.2	0.264	0.7068
XM_001656842.2	1.1457	0.5903		NM_001318199.3	0.2924	0.8032
XM_001656854.2	1.0752	0.6352		NM_001318226.2	0.4684	0.4486
XM_001656857.2	1.0703	0.6099		NM_001318238.2	0.5473	0.5368
XM_001656861.2	1.0915	0.6511		NM_001318239.2	0.3963	0.5339
XM_001656876.2	1.0926	0.6094		NM_001318500.2	0.4258	0.7209
XM_001656886.2	1.0648	0.5746		NM_001318710.2	0.5338	0.4542
XM_001656887.2	1.2098	0.6761		NM_001318715.2	0.5377	0.4584
XM_001656888.2	1.2895	0.7048		NM_001318726.2	0.4678	0.5834
XM_001656905.2	1.0436	0.6572		NM_001318761.2	0.25	0.7449
XM_001656915.2	1.1795	0.7106		NM_001318781.2	0.522	0.6627
XM_001656916.2	1.2458	0.566		NM_001318787.2	0.2473	0.6469
XM_001656927.3	1.0491	0.8391		NM_001318800.2	0.4685	0.7407
XM_001656929.2	1.0887	0.5116		NM_001318815.2	0.4584	0.733
XM_001656935.2	0.9789	0.8681		NM_001318830.2	0.263	0.7716
XM_001656937.2	1.0164	0.4974		NM_001318841.2	0.4396	0.4905
XM_001656940.2	1.1781	0.8791		NM_001318855.1	0.3904	0.4453
XM_001656954.3	1.0276	0.6739		NM_001318870.2	0.3924	0.6506
XM_001656959.2	1.104	0.4695		NM_001318873.2	0.3865	0.6222
XM_001656961.2	0.9608	0.6417		NM_001318909.2	0.2845	0.6903
XM_001656969.2	1.0278	0.7516		NM_001318928.2	0.2544	0.7788
XM_001656983.2	0.6582	0.4159		NM_001318942.1	0.2682	0.6882
XM_001656992.2	1.2668	0.7018		NM_001318945.2	0.3494	0.7011
XM_001657015.2	0.9415	0.7795		NM_001319039.2	0.1995	0.6798
XM_001657034.2	0.998	0.6507		NM_001319062.2	0.3747	0.527
XM_001657053.3	1.1017	0.7548		NM_001319092.1	0.3602	0.5392
XM_001657056.2	1.2003	0.6832		NM_001319110.2	0.1951	0.7423
XM_001657060.2	1.0306	0.6098		NM_001319198.2	0.3389	0.6094
XM_001657073.2	1.13	0.8018		NM_001319217.2	0.2183	0.6428
XM_001657075.2	1.134	0.6648		NM_001319220.2	0.3064	0.7861
XM_001657076.2	1.3367	0.8112		NM_001319228.2	0.5524	0.2232
XM_001657083.2	1.124	0.6684		NM_001319229.2	0.5596	0.2182
XM_001657096.2	1.1584	0.4728		NM_001319242.1	0.124	0.794
XM_001657105.2	1.1779	0.8651		NM_001319295.2	0.5624	0.7348
XM_001657106.2	1.104	0.7415		NM_001319297.2	0.2818	0.5769
XM_001657109.2	1.1441	0.6793		NM_001319658.2	0.6504	0.7367
XM_001657110.2	1.0725	0.6459		NM_001319664.2	0.3103	0.7837
XM_001657117.2	1.2865	0.5637		NM_001319952.2	0.2439	0.5164
XM_001657123.2	0.9224	0.4533		NM_001319960.2	0.3623	0.7643
XM_001657155.3	1.0044	0.5353		NM_001319988.2	0.3359	0.72
XM_001657157.2	1.1191	0.5196		NM_001320000.2	0.2885	0.5791
XM_001657162.2	1.1501	0.6703		NM_001320050.2	0.4012	0.656
XM_001657170.2	1.3083	0.7529		NM_001320134.1	0.3212	0.49
XM_001657174.2	1.2451	0.673		NM_001320210.2	0.4378	0.8007
XM_001657178.2	1.0283	0.6882		NM_001320219.2	0.3536	0.693
XM_001657179.2	1.1377	0.4892		NM_001320321.2	0.4326	0.7494
XM_001657181.2	1.1878	0.7076		NM_001320351.2	0.518	0.3328
XM_001657182.2	1.0504	0.5114		NM_001320365.2	0.395	0.5931
XM_001657185.2	1.0409	0.7096		NM_001320458.2	0.4023	0.6859
XM_001657186.2	1.1568	0.7764		NM_001320488.2	0.6318	0.2765
XM_001657189.2	1.0035	0.7844		NM_001320511.2	0.385	0.6303
XM_001657191.2	1.2899	0.7942		NM_001320546.3	0.3408	0.6796
XM_001657197.2	0.9564	0.7998		NM_001320555.2	0.2274	0.6489
XM_001657198.2	1.1115	0.594		NM_001320557.2	0.2432	0.6668
XM_001657204.2	0.9698	0.5531		NM_001320585.1	0.303	0.5754
XM_001657205.2	1.0799	0.645		NM_001320592.2	0.2623	0.7069
XM_001657208.2	1.1369	0.7314		NM_001320597.2	0.2994	0.7106
XM_001657215.2	0.9779	0.5399		NM_001320608.2	0.5538	0.5251
XM_001657219.2	1.1877	0.6651		NM_001320624.1	0.6961	0.7927
XM_001657220.2	1.0927	0.4749		NM_001320714.2	0.4786	0.4862
XM_001657229.2	0.9375	0.5961		NM_001320715.2	0.6114	0.7402
XM_001657231.2	1.1302	0.4113		NM_001320722.3	0.2349	0.7699
XM_001657238.3	1.4057	0.7306		NM_001320746.3	0.4018	0.6616
XM_001657239.3	0.881	0.6328		NM_001320750.3	0.3022	0.6989
XM_001657243.3	0.9442	0.5631		NM_001320830.2	0.2381	0.6562
XM_001657252.2	1.0757	0.7087		NM_001320840.2	0.3996	0.5686
XM_001657255.3	0.94	0.7868		NM_001320849.2	0.4455	0.8873
XM_001657276.2	1.1417	0.5298		NM_001320851.2	0.4785	0.6047
XM_001657281.2	1.1793	0.6542		NM_001320865.2	0.5151	0.4378
XM_001657293.2	1.1401	0.7645		NM_001320870.2	0.3359	0.5785
XM_001657295.2	1.1477	0.7991		NM_001320872.2	0.4557	0.5087
XM_001657307.2	0.9798	0.4838		NM_001320883.2	0.2624	0.7116
XM_001657313.2	1.1984	0.5647		NM_001320933.2	0.5157	0.4879
XM_001657318.2	1.0887	0.5926		NM_001320948.2	0.5191	0.7023
XM_001657332.2	1.0701	0.8021		NM_001320953.2	0.4355	0.5868
XM_001657334.2	1.0154	0.5241		NM_001320971.2	0.5475	0.373
XM_001657341.2	0.9567	0.6077		NM_001321007.2	0.2527	0.7231
XM_001657351.2	1.0662	0.7782		NM_001321015.2	0.3864	0.6982
XM_001657357.2	1.0491	0.6737		NM_001321018.2	0.4349	0.5884
XM_001657363.2	1.0561	0.6346		NM_001321072.1	0.6345	0.4002
XM_001657368.2	1.2617	0.5533		NM_001321107.2	0.4142	0.7551
XM_001657372.2	1.0493	0.6609		NM_001321144.2	0.27	0.6228
XM_001657378.2	1.0998	0.6843		NM_001321224.2	0.3408	0.5562
XM_001657405.2	1.1125	0.7551		NM_001321234.2	0.4879	0.5999
XM_001657407.2	1.1264	0.591		NM_001321266.2	0.3407	0.7275
XM_001657415.2	1.1769	0.8747		NM_001321285.2	0.6085	0.4455
XM_001657417.2	0.8766	0.6288		NM_001321356.2	0.3598	0.6386
XM_001657418.2	0.8894	0.6547		NM_001321363.2	0.3504	0.4437
XM_001657420.2	1.2449	0.7688		NM_001321365.2	0.4646	0.509
XM_001657428.2	1.2225	0.7848		NM_001321369.2	0.6506	0.5482
XM_001657456.2	0.9091	0.6552		NM_001321381.3	0.4413	0.6825
XM_001657463.2	1.0782	0.5028		NM_001321458.2	0.3457	0.6245
XM_001657465.2	1.1424	0.5416		NM_001321470.1	0.4867	0.6234
XM_001657469.2	1.0719	0.639		NM_001321501.2	0.3585	0.7265
XM_001657472.2	1.1085	0.7228		NM_001321525.1	0.3643	0.4709
XM_001657475.2	1.049	0.6366		NM_001321592.2	0.8611	0.7769
XM_001657484.2	1.1365	0.8192		NM_001321612.2	0.3758	0.5888
XM_001657485.2	1.1146	0.6635		NM_001321617.2	0.4873	0.409
XM_001657486.2	0.9544	0.6985		NM_001321677.2	0.3737	0.6944
XM_001657501.3	0.972	0.7095		NM_001321747.2	0.3389	0.7308
XM_001657506.2	1.0371	0.6854		NM_001321808.2	0.2899	0.639
XM_001657520.2	1.1077	0.6969		NM_001321868.2	0.3835	0.6695
XM_001657533.2	1.0357	0.5928		NM_001321881.2	0.296	0.695
XM_001657538.2	1.08	0.5903		NM_001321907.3	0.2328	0.7201
XM_001657539.2	0.9836	0.5662		NM_001321908.3	0.2503	0.7336
XM_001657543.2	1.0631	0.6549		NM_001321923.2	0.2957	0.8043
XM_001657559.2	1.065	0.6175		NM_001321927.1	0.443	0.5941
XM_001657561.2	1.0978	0.6505		NM_001321929.1	0.457	0.6414
XM_001657568.2	1.1126	0.6366		NM_001321935.1	0.2818	0.7292
XM_001657576.3	1.199	0.7279		NM_001321953.2	0.2968	0.7172
XM_001657585.2	1.2283	0.5807		NM_001321972.2	0.3122	0.6291
XM_001657587.2	1.1811	0.6958		NM_001321983.2	0.3977	0.6448
XM_001657600.2	1.0751	0.5495		NM_001321993.3	0.2392	0.7442
XM_001657604.2	1.1464	0.6348		NM_001322012.2	0.4415	0.5579
XM_001657619.2	1.0194	0.6179		NM_001322028.2	0.4301	0.5604
XM_001657621.2	0.9319	0.6371		NM_001322029.2	0.4107	0.6136
XM_001657634.2	1.0992	0.6877		NM_001322085.2	0.4638	0.5803
XM_001657638.2	1.0849	0.5207		NM_001322147.2	0.3142	0.5517
XM_001657642.2	1.2305	0.8447		NM_001322164.2	0.4272	0.6925
XM_001657650.2	1.1341	0.7056		NM_001322180.2	0.2597	0.6503
XM_001657653.2	1.0826	0.751		NM_001322215.2	0.3792	0.4653
XM_001657661.2	1.0648	0.794		NM_001322221.2	0.3596	0.5194
XM_001657662.2	1.0832	0.6778		NM_001322252.2	0.3327	0.702
XM_001657679.2	0.8307	0.5233		NM_001322256.2	0.2937	0.5948
XM_001657686.2	1.1332	0.3762		NM_001322296.2	0.4384	0.5383
XM_001657693.2	1.0877	0.671		NM_001322367.1	0.5861	0.4718
XM_001657695.2	1.1993	0.679		NM_001322391.2	0.4401	0.5522
XM_001657698.2	0.9287	0.5922		NM_001322402.3	0.4618	0.7535
XM_001657699.2	1.1849	0.6466		NM_001322494.1	0.3303	0.6482
XM_001657703.2	0.9262	0.5706		NM_001322840.2	0.4561	0.4853
XM_001657709.2	0.9513	0.7502		NM_001322861.2	0.2817	0.6627
XM_001657747.2	1.066	0.7027		NM_001322889.2	0.3355	0.6276
XM_001657749.2	1.0332	0.7064		NM_001322902.2	0.4332	0.6421
XM_001657750.2	1.0174	0.7195		NM_001322920.1	0.2483	0.7186
XM_001657762.2	1.1287	0.7915		NM_001322929.2	0.4382	0.6159
XM_001657764.2	0.8538	0.8963		NM_001322930.2	0.4332	0.6243
XM_001657766.2	1.1161	0.6849		NM_001322963.2	0.4314	0.4212
XM_001657773.2	1.3568	0.6895		NM_001322971.2	0.4417	0.7785
XM_001657774.2	0.9426	0.5127		NM_001323022.1	0.558	0.7463
XM_001657776.2	1.191	0.5912		NM_001323067.2	0.715	0.4707
XM_001657778.2	1.1323	0.5493		NM_001323073.1	0.6661	0.439
XM_001657779.2	1.2064	0.8239		NM_001323255.2	0.4337	0.597
XM_001657780.2	0.9968	0.5754		NM_001323304.2	0.2521	0.6743
XM_001657791.2	1.0078	0.5906		NM_001323329.2	0.3656	0.7985
XM_001657792.2	1.0888	0.5043		NM_001323342.2	0.4163	0.6833
XM_001657816.2	1.1814	0.7878		NM_001323360.2	0.4044	0.7289
XM_001657837.2	1.1879	0.5339		NM_001323367.2	0.2861	0.7382
XM_001657842.2	0.9724	0.6144		NM_001323377.2	0.2639	0.7501
XM_001657874.2	1.0413	0.7328		NM_001323382.2	0.455	0.4863
XM_001657875.2	1.0363	0.734		NM_001323389.2	0.4096	0.4717
XM_001657877.3	1.1611	0.6468		NM_001323395.2	0.3745	0.494
XM_001657878.2	1.378	0.7767		NM_001323543.2	0.5507	0.5513
XM_001657890.2	1.0018	0.5903		NM_001323563.2	0.527	0.7823
XM_001657893.2	0.8928	0.4101		NM_001323575.2	0.3656	0.6051
XM_001657900.2	0.9581	0.8366		NM_001323578.2	0.3793	0.5418
XM_001657901.2	0.9563	0.8444		NM_001323644.2	0.3049	0.6922
XM_001657903.2	0.8505	0.7338		NM_001323657.2	0.4532	0.7074
XM_001657906.2	0.8837	0.5649		NM_001323674.2	0.2393	0.6974
XM_001657908.2	0.8847	0.6021		NM_001323681.2	0.2697	0.4943
XM_001657915.2	1.0567	0.8156		NM_001323906.2	0.308	0.7196
XM_001657918.2	1.072	0.8861		NM_001323907.2	0.3229	0.673
XM_001657919.2	1.0579	0.5302		NM_001323911.2	0.3269	0.7253
XM_001657927.2	0.965	0.7225		NM_001323930.2	0.353	0.4046
XM_001657934.2	1.047	0.6003		NM_001323948.2	0.5332	0.6655
XM_001657957.3	1.0252	0.5985		NM_001323964.2	0.4361	0.7548
XM_001657961.3	1.2474	0.5799		NM_001323972.2	0.3471	0.5761
XM_001657964.2	1.0725	0.6472		NM_001323973.2	0.3318	0.58
XM_001657971.2	1.0769	0.7072		NM_001324002.1	0.3913	0.5751
XM_001657977.2	0.7757	0.7906		NM_001324003.1	0.3782	0.5722
XM_001657980.3	1.0235	0.7109		NM_001324025.2	0.5596	0.5246
XM_001657986.2	1.0586	0.6255		NM_001324029.3	0.472	0.4727
XM_001657987.2	1.0267	0.4986		NM_001324067.2	0.3756	0.6711
XM_001657991.2	1.0716	0.5848		NM_001324092.2	0.2028	0.7828
XM_001658000.2	1.1075	0.6502		NM_001324093.2	0.2351	0.7659
XM_001658008.2	1.0139	0.7594		NM_001324094.2	0.2853	0.7165
XM_001658017.2	1.0867	0.6112		NM_001324109.2	0.5025	0.6157
XM_001658024.2	1.1416	0.7091		NM_001324116.3	0.5149	0.6513
XM_001658031.2	0.9882	0.6215		NM_001324119.2	0.5669	0.7111
XM_001658034.2	1.0771	0.7243		NM_001324138.2	0.6223	0.4024
XM_001658036.3	0.9133	0.6363		NM_001324169.2	0.5808	0.7797
XM_001658039.2	0.9162	0.7305		NM_001324171.2	0.495	0.488
XM_001658043.2	1.035	0.6936		NM_001324178.2	0.1828	0.7264
XM_001658056.2	0.998	0.4333		NM_001324186.2	0.58	0.704
XM_001658057.2	1.1477	0.5961		NM_001324187.1	0.3913	0.6783
XM_001658061.2	0.9485	0.7589		NM_001324198.2	0.243	0.7168
XM_001658072.2	1.0775	0.6733		NM_001324201.2	0.1073	0.6689
XM_001658073.2	1.0549	0.7968		NM_001324202.2	0.0787	0.68
XM_001658074.2	1.1099	0.7323		NM_001324220.2	0.1778	0.7464
XM_001658075.2	0.9578	0.7608		NM_001324230.2	0.2533	0.6536
XM_001658078.2	1.0633	0.5145		NM_001324242.2	0.215	0.8118
XM_001658079.2	1.0772	0.5495		NM_001324283.2	0.4092	0.8196
XM_001658084.2	1.1621	0.6882		NM_001324294.2	0.39	0.7978
XM_001658094.2	1.0129	0.5153		NM_001324296.2	0.5559	0.6366
XM_001658099.2	1.0572	0.6925		NM_001324303.2	0.3674	0.4588
XM_001658100.2	0.9525	0.8763		NM_001324304.2	0.3739	0.4745
XM_001658114.2	0.9839	0.5842		NM_001324343.2	0.2383	0.5981
XM_001658119.2	1.1266	0.576		NM_001324353.2	0.2549	0.5584
XM_001658122.2	1.1088	0.5824		NM_001324354.2	0.4538	0.7068
XM_001658127.2	1.1547	0.7687		NM_001324357.2	0.2344	0.6451
XM_001658130.2	1.0228	0.5626		NM_001324387.2	0.3331	0.6935
XM_001658131.2	1.1282	0.7274		NM_001324390.1	0.3356	0.6604
XM_001658134.2	1.0322	0.7171		NM_001324415.2	0.5215	0.4086
XM_001658137.2	1.032	0.6972		NM_001324446.2	0.3239	0.632
XM_001658139.2	1.0943	0.7826		NM_001326314.2	0.2665	0.7766
XM_001658159.2	1.2709	0.5498		NM_001326332.2	0.3848	0.6609
XM_001658160.2	1.0074	0.6354		NM_001328620.2	0.3821	0.5181
XM_001658162.2	1.155	0.7587		NM_001328627.1	0.3758	0.5797
XM_001658168.2	1.1208	0.553		NM_001328646.3	0.4959	0.6132
XM_001658173.2	1.0061	0.6732		NM_001328654.2	0.2959	0.662
XM_001658178.2	1.1748	0.7089		NM_001328674.2	0.3603	0.5426
XM_001658187.2	1.0611	0.6329		NM_001329137.2	0.5279	0.5687
XM_001658196.2	1.0681	0.5907		NM_001329144.2	0.3997	0.758
XM_001658199.2	0.9106	0.6782		NM_001329201.2	0.318	0.8112
XM_001658212.2	1.1307	0.6527		NM_001329442.2	0.4968	0.4365
XM_001658214.2	1.0087	0.74		NM_001329586.2	0.2411	0.7394
XM_001658226.2	0.899	0.5807		NM_001329615.2	0.2648	0.5371
XM_001658227.2	1.0873	0.7396		NM_001329633.2	0.5468	0.5061
XM_001658229.2	1.0319	0.4836		NM_001329634.1	0.5496	0.5206
XM_001658236.2	1.1219	0.7187		NM_001329718.2	0.4913	0.5546
XM_001658243.3	0.8896	0.697		NM_001329723.2	0.5271	0.3806
XM_001658246.2	1.1622	0.429		NM_001329763.2	0.2984	0.5189
XM_001658253.2	1.0692	0.7256		NM_001329775.2	0.3105	0.5465
XM_001658261.2	1.0785	0.581		NM_001329803.2	0.4001	0.6613
XM_001658271.2	1.1844	0.4693		NM_001329911.2	0.4762	0.5253
XM_001658275.2	1.1003	0.7236		NM_001329919.2	0.2652	0.7004
XM_001658307.2	1.1463	0.8821		NM_001329920.2	0.3481	0.5732
XM_001658309.2	0.9849	0.7221		NM_001329974.2	0.4842	0.6965
XM_001658318.2	1.0386	0.714		NM_001330000.2	0.3898	0.7744
XM_001658325.2	1.0764	0.5529		NM_001330059.2	0.3996	0.7862
XM_001658334.2	1.1671	0.5815		NM_001330062.2	0.4925	0.666
XM_001658338.2	1.0996	0.5039		NM_001330094.2	0.5143	0.7009
XM_001658356.2	1.0465	0.6585		NM_001330113.2	0.2811	0.782
XM_001658363.2	1.1987	0.7366		NM_001330115.2	0.2346	0.7766
XM_001658364.2	1.1029	0.5855		NM_001330125.1	0.4055	0.6499
XM_001658372.2	0.9424	0.6445		NM_001330128.2	0.2785	0.5463
XM_001658373.2	1.0402	0.6493		NM_001330130.2	0.5702	0.7628
XM_001658376.2	1.0947	0.7243		NM_001330132.2	0.6131	0.8376
XM_001658379.2	1.0576	0.711		NM_001330148.2	0.3145	0.4186
XM_001658390.2	1.2069	0.4863		NM_001330157.2	0.5312	0.7197
XM_001658393.2	1.2252	0.6401		NM_001330170.2	0.4084	0.4516
XM_001658397.2	1.0645	0.5618		NM_001330183.2	0.2457	0.7424
XM_001658400.2	1.1146	0.8056		NM_001330187.2	0.2809	0.6913
XM_001658414.2	1.099	0.5035		NM_001330214.1	0.2198	0.5692
XM_001658422.3	0.8963	0.5969		NM_001330227.3	0.2496	0.6534
XM_001658428.3	1.3104	0.7096		NM_001330250.1	0.4	0.7143
XM_001658441.2	0.8745	0.7074		NM_001330252.2	0.2664	0.6358
XM_001658442.2	1.023	0.6064		NM_001330285.2	0.3901	0.7842
XM_001658443.2	1.0535	0.6337		NM_001330303.2	0.383	0.5778
XM_001658471.2	1.0983	0.6417		NM_001330310.2	0.3216	0.6774
XM_001658477.2	0.7541	0.685		NM_001330316.2	0.3105	0.7699
XM_001658478.3	1.0752	0.5954		NM_001330326.2	0.3782	0.8075
XM_001658487.2	1.172	0.6301		NM_001330354.2	0.5351	0.7581
XM_001658500.2	1.178	0.5427		NM_001330373.2	0.2254	0.7474
XM_001658501.2	1.1007	0.5934		NM_001330380.2	0.3463	0.7438
XM_001658502.2	1.1363	0.6826		NM_001330388.2	0.365	0.6781
XM_001658518.2	1.1886	0.6815		NM_001330404.2	0.405	0.5203
XM_001658537.2	1.0932	0.5736		NM_001330406.2	0.2335	0.5191
XM_001658544.2	1.105	0.6303		NM_001330420.2	0.6993	0.6445
XM_001658546.2	1.1	0.6426		NM_001330442.2	0.3416	0.5811
XM_001658557.2	1.1763	0.7445		NM_001330447.2	0.2903	0.7487
XM_001658576.2	0.9766	0.6951		NM_001330475.2	0.4525	0.6926
XM_001658579.2	0.911	0.623		NM_001330514.2	0.2732	0.7441
XM_001658581.2	1.123	0.5651		NM_001330521.2	0.23	0.6621
XM_001658587.2	1.11	0.5775		NM_001330537.2	0.2275	0.7024
XM_001658588.2	0.9913	0.719		NM_001330570.3	0.4325	0.8042
XM_001658593.3	0.9967	0.5781		NM_001330613.2	0.1982	0.7068
XM_001658594.3	0.9481	0.5647		NM_001330645.2	0.306	0.7466
XM_001658603.2	0.9747	0.6076		NM_001330713.2	0.4553	0.6676
XM_001658604.2	1.0229	0.5789		NM_001330721.2	0.355	0.4887
XM_001658610.2	1.1437	0.7475		NM_001330723.2	0.3874	0.6748
XM_001658613.2	1.0234	0.8223		NM_001330728.1	0.4284	0.5461
XM_001658614.2	1.1771	0.6937		NM_001330729.2	0.3483	0.6729
XM_001658617.2	1.2009	0.62		NM_001330750.2	0.4016	0.773
XM_001658646.2	0.9322	0.5097		NM_001330759.2	0.3304	0.6381
XM_001658649.2	1.0408	0.5064		NM_001330996.3	0.3245	0.7368
XM_001658657.2	1.1356	0.5315		NM_001331066.2	0.3241	0.4521
XM_001658735.2	1.016	0.6078		NM_001331071.3	0.385	0.6493
XM_001658740.2	1.1689	0.5852		NM_001331158.2	0.8177	0.9371
XM_001658746.2	1.1269	0.5897		NM_001331211.2	0.4277	0.7277
XM_001658753.2	1.0508	0.6177		NM_001344.4	0.6199	0.5963
XM_001658754.2	0.9571	0.5718		NM_001345881.2	0.3618	0.7708
XM_001658763.2	0.8037	0.6573		NM_001345882.2	0.3517	0.78
XM_001658777.2	0.913	0.7764		NM_001345888.2	0.5464	0.5511
XM_001658778.2	1.145	0.597		NM_001345909.2	0.3889	0.544
XM_001658787.2	1.1011	0.7759		NM_001345949.3	0.3423	0.7517
XM_001658796.2	1.2075	0.7306		NM_001345977.1	0.5741	0.6121
XM_001658809.2	0.9661	0.6675		NM_001346004.2	0.3441	0.7381
XM_001658813.2	1.005	0.8116		NM_001346070.2	0.5521	0.8135
XM_001658818.2	0.7384	0.8622		NM_001346103.2	0.5336	0.7318
XM_001658819.2	1.0734	0.6204		NM_001346116.2	0.6598	0.6271
XM_001658820.2	0.8696	0.7417		NM_001346139.1	0.5586	0.3788
XM_001658827.2	0.8502	0.7534		NM_001346223.2	0.2782	0.5318
XM_001658837.2	1.1535	0.7166		NM_001346227.2	0.2535	0.6638
XM_001658838.2	1.0547	0.8387		NM_001346229.2	0.3855	0.7634
XM_001658843.2	1.0649	0.6802		NM_001346253.2	0.3406	0.6525
XM_001658844.2	1.1965	0.7264		NM_001346254.2	0.3468	0.6487
XM_001658848.3	1.0692	0.6891		NM_001346268.2	0.3706	0.6564
XM_001658851.2	1.0227	0.6252		NM_001346311.2	0.2643	0.6146
XM_001658854.2	1.3618	0.5888		NM_001346341.2	0.2024	0.7062
XM_001658859.2	1.0365	0.6308		NM_001346342.2	0.269	0.62
XM_001658878.2	1.1376	0.8163		NM_001346353.2	0.2698	0.6074
XM_001658879.2	1.1851	0.6256		NM_001346382.2	0.4151	0.5403
XM_001658884.2	1.013	0.5843		NM_001346404.1	0.3884	0.609
XM_001658890.2	0.8852	0.6058		NM_001346413.2	0.3726	0.6323
XM_001658900.2	1.0859	0.6331		NM_001346450.2	0.3032	0.6693
XM_001658906.2	1.1602	0.7403		NM_001346457.2	0.4919	0.6216
XM_001658911.2	1.1955	0.5483		NM_001346474.2	0.5866	0.6437
XM_001658924.2	1.1037	0.6671		NM_001346477.2	0.3751	0.6165
XM_001658930.2	1.2112	0.4727		NM_001346482.1	0.3906	0.6537
XM_001658937.2	1.1121	0.4477		NM_001346543.2	0.3099	0.6712
XM_001658944.2	1.0935	0.6693		NM_001346548.2	0.5181	0.4748
XM_001658951.2	1.0652	0.7395		NM_001346549.2	0.5245	0.4925
XM_001658954.2	1.0971	0.6217		NM_001346560.3	0.3069	0.7282
XM_001658956.2	1.1223	0.7008		NM_001346603.2	0.4553	0.6632
XM_001658958.2	1.0606	0.621		NM_001346719.2	0.4187	0.7436
XM_001658961.2	1.0629	0.6366		NM_001346818.1	0.413	0.7152
XM_001658963.2	0.9643	0.7209		NM_001346862.2	0.3936	0.5663
XM_001658980.2	1.1445	0.815		NM_001346932.2	0.2612	0.5333
XM_001658994.2	1.0849	0.6218		NM_001346934.2	0.2682	0.5298
XM_001659009.2	1.4526	0.7189		NM_001346946.2	0.3733	0.635
XM_001659028.2	0.9438	0.6114		NM_001346955.2	0.283	0.6473
XM_001659049.2	1.207	0.7933		NM_001346972.2	0.2698	0.5945
XM_001659051.2	0.8169	0.5485		NM_001347015.2	0.4746	0.7035
XM_001659059.2	1.1173	0.6788		NM_001347018.2	0.4596	0.7035
XM_001659080.2	1.0586	0.5988		NM_001347031.2	0.4628	0.6717
XM_001659083.3	1.2048	0.77		NM_001347096.2	0.2036	0.6953
XM_001659086.2	0.952	0.5924		NM_001347219.2	0.391	0.5242
XM_001659087.2	0.9108	0.6467		NM_001347664.1	0.446	0.6835
XM_001659105.2	0.932	0.502		NM_001347703.2	0.5919	0.433
XM_001659116.2	1.0963	0.5154		NM_001347738.2	0.5732	0.4894
XM_001659128.2	0.9414	0.6269		NM_001347828.2	0.3385	0.6366
XM_001659135.2	1.0991	0.5183		NM_001347849.2	0.3863	0.5528
XM_001659147.2	1.0296	0.6316		NM_001347864.2	0.568	0.6073
XM_001659150.2	0.9456	0.6829		NM_001347893.2	0.3703	0.7031
XM_001659155.2	1.012	0.5049		NM_001347895.2	0.3677	0.7026
XM_001659158.2	1.2773	0.4077		NM_001347898.2	0.3794	0.7045
XM_001659167.2	1.0168	0.7123		NM_001347946.2	0.232	0.6755
XM_001659177.2	1.1202	0.5879		NM_001347947.2	0.4069	0.6532
XM_001659180.1	0.8556	0.9403		NM_001347967.2	0.5927	0.6124
XM_001659187.2	1.0809	0.5193		NM_001347997.2	0.3811	0.5302
XM_001659191.3	0.9279	0.6525		NM_001348013.2	0.2147	0.6714
XM_001659192.2	1.0851	0.614		NM_001348129.2	0.334	0.8448
XM_001659205.2	1.2672	0.6371		NM_001348136.2	0.4676	0.6459
XM_001659206.2	1.0704	0.631		NM_001348144.2	0.4791	0.6795
XM_001659207.2	0.951	0.4381		NM_001348189.2	0.2316	0.8246
XM_001659211.2	1.1214	0.5825		NM_001348203.1	0.5209	0.2085
XM_001659214.2	1.1443	0.6415		NM_001348233.2	0.2409	0.628
XM_001659220.2	1.1551	0.6516		NM_001348239.2	0.5133	0.5284
XM_001659222.2	1.1902	0.6841		NM_001348300.1	0.5157	0.7005
XM_001659225.2	1.003	0.6026		NM_001348304.1	0.4439	0.6696
XM_001659233.2	1.1181	0.8483		NM_001348322.1	0.3099	0.6432
XM_001659258.2	1.0668	0.5795		NM_001348323.3	0.3144	0.6451
XM_001659263.2	0.9929	0.6959		NM_001348372.2	0.3384	0.8001
XM_001659267.2	1.1192	0.7052		NM_001348397.2	0.4133	0.5329
XM_001659282.2	1.051	0.6783		NM_001348424.1	0.2849	0.7415
XM_001659290.2	0.9061	0.5113		NM_001348460.2	0.3107	0.5919
XM_001659291.2	1.1344	0.4114		NM_001348466.2	0.3126	0.5993
XM_001659309.2	1.0301	0.533		NM_001348509.2	0.3642	0.6731
XM_001659323.2	1.0648	0.6162		NM_001348542.2	0.2566	0.5633
XM_001659328.3	1.168	0.6367		NM_001348547.2	0.2665	0.5655
XM_001659332.2	1.1188	0.4698		NM_001348702.2	0.3687	0.7643
XM_001659344.2	1.146	0.4957		NM_001348735.2	0.4085	0.6921
XM_001659354.2	1.0001	0.6454		NM_001348756.2	0.206	0.6382
XM_001659361.2	1.1725	0.6677		NM_001348764.2	0.4509	0.6003
XM_001659374.2	1.1191	0.7121		NM_001348768.2	0.3375	0.7435
XM_001659383.3	1.0925	0.4828		NM_001348781.2	0.4318	0.5462
XM_001659405.2	0.9127	0.7146		NM_001348986.1	0.3995	0.7272
XM_001659407.2	0.9926	0.7005		NM_001348988.1	0.4003	0.7236
XM_001659414.2	0.9918	0.7351		NM_001349012.1	0.3867	0.6453
XM_001659416.2	1.149	0.6032		NM_001349041.2	0.5235	0.5741
XM_001659423.2	1.0501	0.8146		NM_001349044.2	0.5234	0.5872
XM_001659438.2	0.9771	0.7299		NM_001349099.2	0.298	0.7153
XM_001659450.2	1.0913	0.663		NM_001349104.2	0.2885	0.7026
XM_001659455.2	1.1693	0.7296		NM_001349112.3	0.3694	0.4017
XM_001659467.2	0.9467	0.4938		NM_001349149.2	0.5324	0.7944
XM_001659468.2	1.1861	0.5383		NM_001349157.2	0.5547	0.7951
XM_001659473.2	0.9472	0.5857		NM_001349158.2	0.5712	0.7942
XM_001659476.2	0.9321	0.7484		NM_001349168.2	0.324	0.5877
XM_001659479.2	1.0209	0.6573		NM_001349191.2	0.3694	0.6559
XM_001659499.2	0.9891	0.7175		NM_001349193.2	0.3783	0.6549
XM_001659500.2	1.1635	0.7867		NM_001349222.2	0.2602	0.6323
XM_001659505.2	1.1109	0.594		NM_001349230.2	0.405	0.7029
XM_001659513.2	1.2245	0.8222		NM_001349242.2	0.2596	0.7141
XM_001659516.2	1.1602	0.7458		NM_001349258.2	0.2326	0.5372
XM_001659534.2	0.9923	0.7457		NM_001349261.2	0.2301	0.5427
XM_001659537.2	1.064	0.6577		NM_001349263.2	0.338	0.6215
XM_001659538.2	1.0914	0.656		NM_001349297.2	0.2694	0.5909
XM_001659543.2	1.0519	0.6732		NM_001349312.2	0.3683	0.6959
XM_001659550.2	1.1372	0.7189		NM_001349320.2	0.3677	0.6652
XM_001659562.2	0.6433	0.6552		NM_001349350.2	0.2149	0.6244
XM_001659574.2	0.749	0.6902		NM_001349359.2	0.2174	0.6425
XM_001659590.2	0.7895	0.8001		NM_001349362.2	0.2269	0.6422
XM_001659597.2	0.9926	0.7142		NM_001349378.2	0.3088	0.4632
XM_001659603.2	0.7535	0.6223		NM_001349379.2	0.2764	0.5994
XM_001659607.2	1.1369	0.6266		NM_001349383.1	0.2323	0.7084
XM_001659611.2	1.0714	0.52		NM_001349385.1	0.2531	0.7431
XM_001659623.2	0.9927	0.6399		NM_001349390.2	0.2803	0.7276
XM_001659672.2	0.9642	0.7074		NM_001349394.2	0.2788	0.733
XM_001659683.2	1.0423	0.5664		NM_001349395.2	0.2848	0.7335
XM_001659690.2	1.1943	0.7454		NM_001349402.2	0.2406	0.7874
XM_001659691.2	0.9216	0.5683		NM_001349413.1	0.3436	0.7936
XM_001659695.2	1.1044	0.7356		NM_001349450.1	0.3778	0.7259
XM_001659696.2	1.1276	0.734		NM_001349457.2	0.2914	0.6983
XM_001659698.2	1.0304	0.7014		NM_001349460.2	0.304	0.6749
XM_001659699.2	1.0755	0.8436		NM_001349464.2	0.4149	0.682
XM_001659702.2	0.8405	0.732		NM_001349476.1	0.6216	0.6611
XM_001659703.2	1.0362	0.6877		NM_001349479.1	0.6442	0.681
XM_001659705.2	0.9923	0.6007		NM_001349498.1	0.4144	0.6979
XM_001659710.2	1.3278	0.8254		NM_001349551.2	0.3818	0.7892
XM_001659714.2	1.1376	0.5093		NM_001349623.1	0.4305	0.7018
XM_001659726.2	1.2697	0.4293		NM_001349635.1	0.2736	0.6355
XM_001659727.2	0.9913	0.7674		NM_001349661.2	0.2775	0.668
XM_001659729.2	1.135	0.587		NM_001349711.2	0.33	0.5921
XM_001659743.2	1.1429	0.7762		NM_001349712.2	0.3481	0.5787
XM_001659747.3	0.774	0.5484		NM_001349735.2	0.5936	0.76
XM_001659751.2	0.9883	0.5988		NM_001349743.2	0.7248	0.6643
XM_001659755.2	0.8663	0.7193		NM_001349776.2	0.4315	0.6008
XM_001659763.2	0.9615	0.7635		NM_001349803.3	0.409	0.6885
XM_001659792.2	1.0383	0.7583		NM_001349853.2	0.428	0.6349
XM_001659808.2	1.0239	0.6786		NM_001349866.2	0.4444	0.38
XM_001659810.2	1.1234	0.6957		NM_001349921.2	0.6434	0.48
XM_001659822.2	1.0251	0.5183		NM_001349935.2	0.2695	0.7585
XM_001659833.2	1.2093	0.8523		NM_001349969.2	0.6277	0.5695
XM_001659844.2	0.9813	0.7314		NM_001349990.2	0.2927	0.7209
XM_001659854.2	1.243	0.7966		NM_001349991.2	0.2911	0.7213
XM_001659861.2	1.067	0.7867		NM_001350017.2	0.4866	0.5999
XM_001659866.2	0.9151	0.6858		NM_001350022.2	0.3722	0.6044
XM_001659872.2	1.0976	0.4963		NM_001350043.2	0.469	0.4483
XM_001659878.2	1.0047	0.5731		NM_001350044.2	0.4859	0.4632
XM_001659901.2	1.0053	0.7372		NM_001350115.2	0.6146	0.6161
XM_001659903.2	0.9424	0.9226		NM_001350123.2	0.3224	0.7477
XM_001659905.2	1.2306	0.6274		NM_001350234.2	0.5419	0.523
XM_001659911.2	1.0554	0.599		NM_001350251.2	0.3929	0.5673
XM_001659913.2	1.0129	0.7529		NM_001350262.2	0.2909	0.5522
XM_001659936.2	1.1253	0.689		NM_001350303.2	0.329	0.6258
XM_001659938.2	1.1173	0.7665		NM_001350310.2	0.2929	0.6153
XM_001659974.2	1.0851	0.446		NM_001350327.2	0.3	0.732
XM_001659994.3	0.9541	0.719		NM_001350331.2	0.2774	0.4646
XM_001659996.2	1.0817	0.5103		NM_001350394.2	0.2918	0.9409
XM_001660001.2	1.0975	0.4109		NM_001350398.2	0.2946	0.5917
XM_001660006.2	1.228	0.5903		NM_001350399.2	0.3016	0.5951
XM_001660021.2	1.0178	0.5847		NM_001350402.1	0.3201	0.4856
XM_001660023.2	1.0427	0.7977		NM_001350442.2	0.2979	0.6348
XM_001660027.2	0.9213	0.5746		NM_001350446.2	0.3146	0.6356
XM_001660041.2	0.88	0.6245		NM_001350456.2	0.3147	0.634
XM_001660047.2	1.276	0.646		NM_001350506.2	0.411	0.61
XM_001660052.2	1.1304	0.6448		NM_001350514.2	0.3123	0.7622
XM_001660053.3	1.087	0.5507		NM_001350565.2	0.3005	0.546
XM_001660068.2	1.0349	0.5734		NM_001350570.2	0.3252	0.5478
XM_001660072.2	1.1467	0.6973		NM_001350581.2	0.4757	0.7111
XM_001660077.2	1.1069	0.5906		NM_001350602.2	0.4144	0.5998
XM_001660079.2	1.1049	0.6612		NM_001350614.2	0.5577	0.7504
XM_001660080.2	1.0147	0.3989		NM_001350629.2	0.2824	0.7891
XM_001660082.2	1.1383	0.6686		NM_001350635.3	0.3208	0.6516
XM_001660084.2	1.0865	0.7325		NM_001350645.2	0.3667	0.7225
XM_001660085.2	1.0887	0.4546		NM_001350681.1	0.3742	0.7907
XM_001660098.2	1.2611	0.5545		NM_001350714.2	0.3163	0.662
XM_001660101.3	1.0211	0.8008		NM_001350745.2	0.3514	0.6381
XM_001660109.2	1.16	0.7354		NM_001350769.2	0.457	0.6836
XM_001660112.2	1.1547	0.6554		NM_001350781.1	0.3708	0.6207
XM_001660113.2	1.0552	0.5971		NM_001350829.2	0.4625	0.6349
XM_001660114.2	1.0988	0.5633		NM_001350894.1	0.3455	0.7803
XM_001660118.2	1.2103	0.4906		NM_001350898.2	0.4202	0.6733
XM_001660119.2	1.0608	0.6045		NM_001350913.2	0.3797	0.7498
XM_001660153.2	1.1751	0.6899		NM_001350922.2	0.4004	0.5223
XM_001660173.2	1.1507	0.6237		NM_001350936.2	0.5548	0.7035
XM_001660197.2	1.0225	0.6909		NM_001350955.2	0.4256	0.7149
XM_001660202.2	0.8465	0.5169		NM_001351023.2	0.3021	0.6748
XM_001660208.2	1.0184	0.708		NM_001351044.2	0.5899	0.5112
XM_001660213.2	0.8436	0.6419		NM_001351059.2	0.494	0.333
XM_001660215.2	1.0576	0.7179		NM_001351068.2	0.3837	0.5317
XM_001660230.2	1.0495	0.677		NM_001351076.2	0.3983	0.5415
XM_001660234.2	1.1055	0.6389		NM_001351087.2	0.7512	0.4993
XM_001660235.2	1.1214	0.5765		NM_001351100.2	0.379	0.5022
XM_001660247.2	1.2448	0.5804		NM_001351114.2	0.3685	0.5036
XM_001660253.2	1.1425	0.7049		NM_001351123.2	0.3399	0.4724
XM_001660267.2	1.155	0.7653		NM_001351127.2	0.3607	0.6363
XM_001660270.2	1.2502	0.5673		NM_001351136.2	0.3514	0.6282
XM_001660277.2	0.8802	0.6016		NM_001351140.2	0.3583	0.6427
XM_001660279.2	1.1451	0.6469		NM_001351149.2	0.1584	0.5793
XM_001660285.2	1.348	0.4348		NM_001351163.2	0.1791	0.7882
XM_001660286.2	1.4262	0.4716		NM_001351222.2	0.3322	0.7186
XM_001660287.2	1.0794	0.5558		NM_001351242.2	0.173	0.5509
XM_001660293.2	1.0979	0.4803		NM_001351243.2	0.2068	0.5577
XM_001660295.2	1.1577	0.5951		NM_001351263.2	0.4627	0.5681
XM_001660301.2	0.8253	0.839		NM_001351266.2	0.3447	0.6026
XM_001660303.2	0.8133	0.7841		NM_001351271.2	0.323	0.5957
XM_001660306.2	0.8042	0.6771		NM_001351293.2	0.3624	0.3406
XM_001660307.2	0.7975	0.6976		NM_001351302.3	0.6768	0.6187
XM_001660308.2	0.7371	0.6718		NM_001351336.2	0.3044	0.5928
XM_001660321.2	0.9121	0.7019		NM_001351357.2	0.2779	0.5391
XM_001660323.2	1.1315	0.6536		NM_001351367.2	0.3014	0.7638
XM_001660340.2	1.0396	0.7809		NM_001351392.2	0.5203	0.4808
XM_001660345.2	1.0673	0.7269		NM_001351408.2	0.5086	0.806
XM_001660346.2	1.0231	0.7376		NM_001351418.2	0.4547	0.7885
XM_001660347.2	1.2199	0.8079		NM_001351462.2	0.3191	0.732
XM_001660350.2	1.0598	0.5818		NM_001351488.2	0.2295	0.7082
XM_001660351.2	0.5618	0.5755		NM_001351509.2	0.2827	0.6827
XM_001660356.2	1.0957	0.7118		NM_001351521.2	0.5707	0.7292
XM_001660361.2	1.023	0.6846		NM_001351531.2	0.4395	0.6412
XM_001660365.2	0.9868	0.5554		NM_001351532.2	0.4463	0.6372
XM_001660368.2	1.2067	0.6895		NM_001351568.3	0.3963	0.5958
XM_001660369.2	0.8918	0.7394		NM_001351587.2	0.4507	0.4574
XM_001660375.2	0.9482	0.6594		NM_001351589.2	0.3157	0.5827
XM_001660376.2	1.0184	0.5764		NM_001351609.2	0.3823	0.7614
XM_001660393.2	1.0052	0.5888		NM_001351615.2	0.3542	0.8021
XM_001660394.2	1.1449	0.5342		NM_001351616.1	0.3059	0.799
XM_001660397.2	1.0042	0.6364		NM_001351624.2	0.1899	0.7
XM_001660399.2	0.9044	0.6821		NM_001351644.2	0.4987	0.372
XM_001660414.2	0.8508	0.8558		NM_001351835.2	0.7909	0.7041
XM_001660419.2	1.1538	0.6038		NM_001351942.2	0.4522	0.719
XM_001660426.2	1.2498	0.5861		NM_001351959.2	0.2973	0.5557
XM_001660437.2	1.351	0.7397		NM_001351970.2	0.2725	0.7801
XM_001660445.2	1.0376	0.6363		NM_001352027.3	0.2588	0.5354
XM_001660459.2	1.4328	0.6739		NM_001352053.2	0.5731	0.6718
XM_001660460.2	1.0463	0.529		NM_001352057.2	0.529	0.4995
XM_001660472.2	1.0974	0.8057		NM_001352081.2	0.332	0.684
XM_001660480.2	1.1208	0.6396		NM_001352098.2	0.2025	0.7281
XM_001660482.2	0.9372	0.578		NM_001352102.2	0.2097	0.7392
XM_001660494.2	1.069	0.5467		NM_001352106.2	0.2104	0.7408
XM_001660501.2	0.9664	0.5176		NM_001352108.2	0.2143	0.7324
XM_001660504.2	0.9899	0.5406		NM_001352139.2	0.3095	0.6196
XM_001660506.2	0.9655	0.5114		NM_001352161.2	0.3261	0.6187
XM_001660507.2	1.0583	0.7098		NM_001352162.2	0.3226	0.6554
XM_001660509.2	0.9665	0.4498		NM_001352173.2	0.3805	0.5465
XM_001660526.2	1.1349	0.6076		NM_001352210.2	0.588	0.7472
XM_001660542.2	1.0682	0.5764		NM_001352242.2	0.3491	0.5421
XM_001660548.2	1.2161	0.5581		NM_001352308.2	0.243	0.7557
XM_001660552.3	1.1307	0.6616		NM_001352411.2	0.2347	0.7449
XM_001660561.2	1.0379	0.6559		NM_001352442.2	0.31	0.6118
XM_001660575.2	1.0619	0.6849		NM_001352498.2	0.4547	0.5654
XM_001660580.2	1.1056	0.7058		NM_001352516.2	0.4277	0.6797
XM_001660592.2	1.2339	0.6229		NM_001352517.1	0.4141	0.676
XM_001660596.2	0.9838	0.6208		NM_001352529.2	0.2956	0.7659
XM_001660597.2	0.7757	0.8143		NM_001352539.2	0.2611	0.7725
XM_001660603.2	1.2174	0.7196		NM_001352542.2	0.1907	0.7836
XM_001660604.2	0.8468	0.7306		NM_001352615.2	0.3733	0.7902
XM_001660623.2	0.8298	0.6275		NM_001352617.2	0.3934	0.801
XM_001660628.2	1.0727	0.6173		NM_001352618.2	0.3735	0.801
XM_001660635.2	1.051	0.6935		NM_001352670.2	0.1811	0.6403
XM_001660646.2	1.0669	0.6753		NM_001352671.2	0.19	0.6485
XM_001660649.2	0.9966	0.4992		NM_001352684.2	0.2709	0.505
XM_001660659.2	0.9189	0.6884		NM_001352695.2	0.4383	0.6693
XM_001660666.2	1.0323	0.6077		NM_001352718.2	0.4354	0.6652
XM_001660686.2	1.2006	0.5038		NM_001352750.2	0.3038	0.6479
XM_001660691.2	1.1729	0.6363		NM_001352764.2	0.2331	0.6992
XM_001660693.3	1.1056	0.7768		NM_001352825.2	0.3984	0.4566
XM_001660707.2	1.0246	0.7893		NM_001352826.2	0.298	0.6357
XM_001660709.2	0.9397	0.6708		NM_001352849.2	0.2889	0.632
XM_001660714.2	0.8433	0.5286		NM_001352881.1	0.2207	0.6682
XM_001660717.2	0.9953	0.5237		NM_001352910.2	0.3612	0.5492
XM_001660720.2	0.9883	0.5425		NM_001352912.1	0.5231	0.7124
XM_001660722.2	0.8194	0.5128		NM_001352934.1	0.3807	0.5352
XM_001660729.2	0.9963	0.5748		NM_001352949.1	0.3938	0.5304
XM_001660730.2	0.8536	0.5753		NM_001352961.1	0.3737	0.5454
XM_001660731.2	0.9387	0.6628		NM_001352988.2	0.3655	0.4728
XM_001660734.2	1.087	0.7331		NM_001352995.2	0.3187	0.4598
XM_001660740.2	1.1599	0.5563		NM_001353006.2	0.3639	0.6255
XM_001660751.2	1.0236	0.7355		NM_001353011.2	0.37	0.5941
XM_001660752.2	1.0507	0.5193		NM_001353018.2	0.3848	0.6295
XM_001660753.2	1.0471	0.7845		NM_001353023.2	0.3447	0.5663
XM_001660756.2	1.165	0.6061		NM_001353064.2	0.4607	0.4256
XM_001660758.2	0.9985	0.6807		NM_001353075.1	0.4735	0.4225
XM_001660760.2	0.8822	0.5583		NM_001353098.2	0.4055	0.5333
XM_001660770.2	0.9258	0.5686		NM_001353124.2	0.5978	0.5756
XM_001660773.2	1.1116	0.4823		NM_001353154.1	0.3036	0.6032
XM_001660777.2	0.8979	0.5407		NM_001353207.1	0.3906	0.4998
XM_001660791.2	1.1411	0.5056		NM_001353222.2	0.3515	0.5664
XM_001660792.2	0.9661	0.5102		NM_001353229.2	0.4599	0.4266
XM_001660818.2	0.9962	0.5174		NM_001353232.1	0.5316	0.5919
XM_001660837.2	0.9973	0.7739		NM_001353237.1	0.5019	0.5988
XM_001660839.2	1.0412	0.6677		NM_001353248.2	0.3618	0.7052
XM_001660843.2	1.0903	0.3305		NM_001353301.2	0.337	0.7169
XM_001660854.2	1.1241	0.7524		NM_001353302.1	0.323	0.6996
XM_001660857.2	1.037	0.6163		NM_001353313.2	0.3281	0.7159
XM_001660863.2	1.0922	0.8199		NM_001353320.2	0.2237	0.7463
XM_001660865.2	1.0761	0.548		NM_001353340.1	0.2705	0.5254
XM_001660868.2	1.2671	0.6329		NM_001353486.2	0.2801	0.6662
XM_001660882.2	1.0619	0.5755		NM_001353533.2	0.4753	0.5867
XM_001660912.2	1.1377	0.7053		NM_001353551.1	0.4482	0.6675
XM_001660941.2	0.9733	0.6742		NM_001353602.2	0.4072	0.5756
XM_001660960.2	1.1132	0.7357		NM_001353658.2	0.6115	0.7712
XM_001660967.2	0.8742	0.749		NM_001353666.2	0.5633	0.7552
XM_001660969.2	0.9556	0.5489		NM_001353676.2	0.5122	0.7362
XM_001660971.2	1.0896	0.6939		NM_001353695.2	0.7368	0.639
XM_001660975.2	1.0135	0.5932		NM_001353715.2	0.7385	0.6416
XM_001660992.2	1.1342	0.6382		NM_001353717.2	0.7397	0.6375
XM_001660997.2	0.962	0.5221		NM_001353734.2	0.7245	0.6458
XM_001661007.2	0.8593	0.6118		NM_001353743.2	0.7403	0.6471
XM_001661027.2	1.0191	0.5946		NM_001353776.2	0.2893	0.7152
XM_001661051.2	1.0308	0.599		NM_001353780.2	0.1889	0.7733
XM_001661052.2	1.0245	0.609		NM_001353824.2	0.2773	0.6663
XM_001661062.2	1.0425	0.5415		NM_001353827.2	0.6635	0.7004
XM_001661082.2	1.0686	0.7632		NM_001353829.2	0.6613	0.6798
XM_001661089.2	0.9758	0.6556		NM_001353837.2	0.2465	0.7922
XM_001661094.2	1.1021	0.7047		NM_001353881.2	0.3795	0.7786
XM_001661095.2	1.0446	0.7606		NM_001353904.1	0.5091	0.6061
XM_001661096.2	1.1196	0.6905		NM_001353924.2	0.2973	0.6181
XM_001661123.2	1.2404	0.7145		NM_001353951.2	0.2811	0.6883
XM_001661129.2	1.1435	0.6617		NM_001353985.2	0.3761	0.5771
XM_001661135.2	1.0365	0.5413		NM_001353994.1	0.4356	0.6877
XM_001661138.2	0.9206	0.6202		NM_001354001.3	0.4112	0.7013
XM_001661150.2	1.1301	0.6477		NM_001354011.2	0.4109	0.7199
XM_001661157.2	1.139	0.4922		NM_001354024.2	0.5715	0.4334
XM_001661163.2	1.077	0.6297		NM_001354047.1	0.6615	0.702
XM_001661166.2	0.8654	0.6662		NM_001354096.2	0.3482	0.6059
XM_001661169.2	1.0891	0.5849		NM_001354173.2	0.7514	0.8773
XM_001661173.2	1.0728	0.5424		NM_001354260.2	0.3343	0.6106
XM_001661198.2	1.0762	0.5575		NM_001354300.2	0.3098	0.6672
XM_001661200.3	1.1657	0.755		NM_001354315.2	0.5648	0.6971
XM_001661204.2	1.0024	0.5664		NM_001354346.2	0.3502	0.5691
XM_001661212.2	1.005	0.6945		NM_001354392.2	0.2975	0.5886
XM_001661224.3	1.1348	0.4461		NM_001354397.2	0.2938	0.594
XM_001661230.2	1.1157	0.6929		NM_001354398.2	0.2997	0.5967
XM_001661235.2	1.0472	0.5324		NM_001354423.2	0.423	0.583
XM_001661236.2	1.051	0.849		NM_001354424.2	0.443	0.5951
XM_001661243.2	1.0385	0.7151		NM_001354427.2	0.4358	0.6136
XM_001661245.2	0.9976	0.6495		NM_001354460.2	0.2621	0.6943
XM_001661276.2	1.1235	0.499		NM_001354473.2	0.1224	0.7349
XM_001661280.2	1.0779	0.5065		NM_001354476.2	0.3742	0.5984
XM_001661307.2	1.0963	0.7214		NM_001354567.2	0.3554	0.6546
XM_001661314.2	0.9802	0.5817		NM_001354579.2	0.2875	0.6637
XM_001661316.2	1.0867	0.4368		NM_001354608.2	0.4729	0.7226
XM_001661331.2	1.1259	0.5191		NM_001354619.2	0.4165	0.6734
XM_001661338.2	0.8731	0.6717		NM_001354640.2	0.2046	0.6523
XM_001661339.2	1.2736	0.6571		NM_001354690.3	0.3529	0.5384
XM_001661348.3	0.8584	0.7347		NM_001354693.3	0.4506	0.5304
XM_001661354.2	1.1902	0.6461		NM_001354698.2	0.3049	0.5394
XM_001661359.2	1.0936	0.708		NM_001354712.2	0.35	0.6502
XM_001661368.2	1.1275	0.6817		NM_001354727.2	0.3838	0.5118
XM_001661372.2	1.0787	0.7879		NM_001354751.2	0.3606	0.6528
XM_001661374.2	1.0514	0.694		NM_001354779.2	0.3513	0.7337
XM_001661385.2	1.1355	0.7061		NM_001354817.1	0.3276	0.6813
XM_001661387.2	1.0892	0.4977		NM_001354932.2	0.3491	0.6302
XM_001661396.2	1.1472	0.5723		NM_001354934.2	0.482	0.6351
XM_001661400.2	0.999	0.709		NM_001354974.2	0.4596	0.6721
XM_001661402.2	1.0164	0.6347		NM_001355001.2	0.2421	0.6334
XM_001661405.2	1.1998	0.6162		NM_001355006.2	0.3675	0.5829
XM_001661418.2	1.1598	0.7495		NM_001355276.2	0.9249	0.9023
XM_001661421.2	0.8995	0.7202		NM_001355278.1	0.8639	0.733
XM_001661427.2	1.1209	0.6195		NM_001355465.2	0.348	0.705
XM_001661458.2	0.7284	0.5418		NM_001356372.2	0.4701	0.3228
XM_001661470.2	1.4297	0.6882		NM_001357943.2	0.3576	0.3639
XM_001661471.2	0.9378	0.6654		NM_001358263.1	0.5313	0.4444
XM_001661474.2	1.0165	0.7673		NM_001358345.2	0.4636	0.4787
XM_001661478.2	1.1401	0.5043		NM_001359651.2	0.2467	0.5686
XM_001661479.2	1.038	0.357		NM_001361.5	0.3718	0.5413
XM_001661485.2	0.8175	0.5691		NM_001362481.2	0.2921	0.6849
XM_001661489.2	1.1138	0.7516		NM_001362777.2	0.2901	0.4765
XM_001661492.2	0.9768	0.7274		NM_001362787.2	0.6429	0.5819
XM_001661499.2	0.8868	0.6726		NM_001362848.1	0.2735	0.6238
XM_001661501.2	1.1484	0.6431		NM_001362872.2	0.4206	0.6094
XM_001661509.2	1.2847	0.7209		NM_001362873.2	0.4271	0.606
XM_001661510.2	1.0549	0.5591		NM_001362926.2	0.3969	0.6467
XM_001661517.2	1.1707	0.5868		NM_001362965.2	0.3038	0.6342
XM_001661519.2	1.0821	0.5314		NM_001362988.2	0.2869	0.744
XM_001661521.2	1.1071	0.5711		NM_001363041.2	0.4844	0.6441
XM_001661522.2	1.1314	0.6938		NM_001363046.2	0.397	0.385
XM_001661539.2	1.0638	0.5529		NM_001363083.1	0.3483	0.7277
XM_001661543.2	1.0872	0.5698		NM_001363104.2	0.27	0.6452
XM_001661544.2	0.7451	0.714		NM_001363138.1	0.4234	0.7155
XM_001661558.2	1.0384	0.664		NM_001363343.2	0.4387	0.6585
XM_001661561.2	0.9875	0.6818		NM_001363345.2	0.5015	0.6445
XM_001661563.2	1.0681	0.6282		NM_001363366.1	0.3091	0.7392
XM_001661566.2	1.0375	0.5448		NM_001363413.2	0.4238	0.7155
XM_001661586.2	1.2042	0.6248		NM_001363447.2	0.6313	0.4478
XM_001661587.2	0.9813	0.703		NM_001363460.1	0.2487	0.6081
XM_001661594.3	0.9833	0.7643		NM_001363514.2	0.3538	0.5518
XM_001661599.2	0.946	0.7207		NM_001363516.2	0.3709	0.6539
XM_001661603.2	1.0314	0.7451		NM_001363518.2	0.4058	0.518
XM_001661607.2	1.1865	0.5325		NM_001363522.2	0.5427	0.6209
XM_001661608.2	0.9074	0.6743		NM_001363539.2	0.3167	0.7413
XM_001661610.2	1.2431	0.6949		NM_001363543.2	0.2981	0.6829
XM_001661618.2	1.25	0.6314		NM_001363578.1	0.358	0.7068
XM_001661622.2	1.1877	0.441		NM_001363651.3	0.2032	0.5703
XM_001661645.2	0.6366	0.3734		NM_001363655.2	0.5866	0.7386
XM_001661646.2	0.7938	0.5767		NM_001363657.3	0.1864	0.6979
XM_001661650.2	1.039	0.536		NM_001363699.2	0.4746	0.5344
XM_001661655.2	1.0504	0.5537		NM_001363707.2	0.3884	0.4752
XM_001661687.2	1.0172	0.7187		NM_001363737.2	0.7282	0.6138
XM_001661701.2	1.0563	0.7631		NM_001363766.1	0.5494	0.3489
XM_001661702.2	1.3841	0.4804		NM_001363794.2	0.2961	0.6562
XM_001661707.2	1.1614	0.4903		NM_001363802.1	0.6298	0.7835
XM_001661708.2	1.2916	0.6857		NM_001363816.2	0.4319	0.5806
XM_001661714.2	1.0551	0.5916		NM_001363875.2	0.5343	0.8083
XM_001661715.3	1.1183	0.6398		NM_001363900.1	0.3913	0.6315
XM_001661737.2	1.1153	0.6688		NM_001363914.1	0.7966	0.5781
XM_001661747.2	0.871	0.7329		NM_001363916.1	0.3977	0.5891
XM_001661748.2	1.195	0.6572		NM_001363964.1	0.2254	0.7306
XM_001661756.2	1.0047	0.6687		NM_001363988.1	0.3854	0.6086
XM_001661757.2	1.1029	0.6013		NM_001364021.1	0.2998	0.8215
XM_001661763.2	1.2382	0.796		NM_001364084.2	0.2434	0.5533
XM_001661775.2	1.1611	0.5443		NM_001364159.2	0.5336	0.6574
XM_001661778.2	1.1672	0.6572		NM_001364228.2	0.5206	0.7358
XM_001661783.2	1.0205	0.5198		NM_001364245.2	0.5485	0.724
XM_001661784.2	0.8602	0.664		NM_001364255.2	0.5457	0.7288
XM_001661810.2	1.0483	0.6327		NM_001364393.2	0.4013	0.6568
XM_001661814.2	1.1177	0.7611		NM_001364486.2	0.3584	0.3303
XM_001661816.2	1.0936	0.717		NM_001364520.2	0.3022	0.6808
XM_001661822.2	1.196	0.7319		NM_001364573.2	0.4571	0.7627
XM_001661825.2	1.1587	0.6316		NM_001364681.2	0.2368	0.6094
XM_001661829.2	1.1319	0.6817		NM_001364682.1	0.2547	0.7166
XM_001661830.2	1.0934	0.5065		NM_001364818.2	0.2241	0.7032
XM_001661839.2	1.1906	0.857		NM_001365125.2	0.2567	0.6447
XM_001661840.3	1.1492	0.6514		NM_001365156.1	0.5548	0.4772
XM_001661841.3	1.1739	0.721		NM_001365202.1	0.3783	0.8064
XM_001661844.2	1.0496	0.4984		NM_001365203.1	0.376	0.7968
XM_001661849.2	1.0778	0.525		NM_001365204.1	0.3788	0.8045
XM_001661854.2	1.0943	0.6118		NM_001365208.1	0.3726	0.7942
XM_001661855.3	1.281	0.5508		NM_001365250.1	0.3409	0.5796
XM_001661866.2	1.0005	0.3984		NM_001365252.1	0.2151	0.5687
XM_001661870.2	0.9121	0.5181		NM_001365264.1	0.4522	0.6864
XM_001661874.2	0.9308	0.6873		NM_001365373.1	0.3394	0.7017
XM_001661887.2	1.1474	0.711		NM_001365408.1	0.3849	0.4732
XM_001661894.2	1.2582	0.6795		NM_001365496.2	0.4536	0.7335
XM_001661898.2	1.0605	0.5219		NM_001365520.2	0.3624	0.5757
XM_001661901.2	1.0843	0.5794		NM_001365598.3	0.3096	0.7395
XM_001661906.2	1.1577	0.5923		NM_001365603.3	0.2837	0.7384
XM_001661910.2	1.1353	0.7787		NM_001365634.1	0.4419	0.6861
XM_001661916.2	1.0171	0.6983		NM_001365713.1	0.3671	0.5348
XM_001661927.2	1.3007	0.7171		NM_001365717.1	0.3558	0.6832
XM_001661928.2	1.1393	0.7285		NM_001365743.2	0.2849	0.7629
XM_001661936.2	0.9559	0.6758		NM_001365768.2	0.4007	0.5823
XM_001661956.2	1.1131	0.5159		NM_001365774.2	0.4314	0.6711
XM_001661964.2	1.0953	0.7601		NM_001365779.1	0.6114	0.4442
XM_001661968.2	1.2788	0.711		NM_001365805.1	0.1773	0.6454
XM_001661984.2	0.8227	0.4289		NM_001365835.2	0.2105	0.7083
XM_001661988.2	0.8795	0.5796		NM_001365837.1	0.2724	0.7398
XM_001661996.2	1.2271	0.7411		NM_001365855.1	0.2088	0.7273
XM_001662001.2	1.1756	0.6403		NM_001365891.2	0.274	0.6017
XM_001662007.2	1.1878	0.629		NM_001365902.3	0.6724	0.5848
XM_001662010.2	1.1538	0.5167		NM_001365951.3	0.4303	0.5646
XM_001662026.2	1.0079	0.4429		NM_001366086.1	0.2986	0.7339
[truncated: 7,784 more rows]

## Sheet: Fig 1C
Synonymous site variability										MFED															ZIKV isolates used in analysis
Run Name	Frag_no	Start	End	Length	Mid-point	Total	Seq. Comparisons	Dist_SP		Run_name	Fragment	Start	End	Length	Mid-point	Scramble_Meth	Orientation	Divergence	Native_MFE	Control_MFE	Control_SD	MFED	Z-score		Accession numbers
SSV	1	95	292	198	194	All sequences	703	0.0527475		mFold	1	1	200	200	100	CDLR	Sense	0.0838	-59.0158	-48.7547	3.4344	0.2097	-3.4385		KU955595.1
SSV	2	116	313	198	215	All sequences	703	0.0523013		mFold	2	49	248	200	148	CDLR	Sense	0.102	-67.9474	-58.3042	3.4696	0.1658	-3.1455		KU955594.1
SSV	3	137	334	198	236	All sequences	703	0.0619898		mFold	3	97	296	200	196	CDLR	Sense	0.1229	-75.2105	-62.8095	3.281	0.1988	-5.0272		KU955593.1
SSV	4	158	355	198	257	All sequences	703	0.0732793		mFold	4	145	344	200	244	CDLR	Sense	0.1272	-80.5421	-73.201	4.3041	0.1016	-1.9906		KU681081.3
SSV	5	179	376	198	278	All sequences	703	0.0805197		mFold	5	193	392	200	292	CDLR	Sense	0.0905	-68.3316	-59.2579	2.6615	0.1529	-4.0247		MH882548.1
SSV	6	200	397	198	299	All sequences	703	0.0796824		mFold	6	241	440	200	340	CDLR	Sense	0.0807	-53.0947	-49.2179	3.4483	0.0801	-1.5591		KX247646.1
SSV	7	221	418	198	320	All sequences	703	0.0969945		mFold	7	289	488	200	388	CDLR	Sense	0.0929	-58.2526	-51.9839	4.6077	0.1226	-1.4956		MF510857.1
SSV	8	242	439	198	341	All sequences	703	0.0961347		mFold	8	337	536	200	436	CDLR	Sense	0.0896	-54.1263	-47.4665	2.7787	0.1423	-2.7039		MH119185.1
SSV	9	263	460	198	362	All sequences	703	0.0893586		mFold	9	385	584	200	484	CDLR	Sense	0.0902	-61.0895	-52.3284	3.7368	0.1694	-2.8022		KU707826.1
SSV	10	284	481	198	383	All sequences	703	0.0897958		mFold	10	433	632	200	532	CDLR	Sense	0.0847	-58.6421	-55.8937	3.1319	0.0501	-0.9882		KU744693.1
SSV	11	305	502	198	404	All sequences	703	0.0963581		mFold	11	481	680	200	580	CDLR	Sense	0.0728	-51.2316	-50.0589	2.4634	0.0241	-0.5332		KX673530.1
SSV	12	326	523	198	425	All sequences	703	0.0969783		mFold	12	529	728	200	628	CDLR	Sense	0.076	-55.6474	-54.241	2.9023	0.0266	-0.5902		MK241417.1
SSV	13	347	544	198	446	All sequences	703	0.0960926		mFold	13	577	776	200	676	CDLR	Sense	0.0853	-58.5263	-55.5863	2.6994	0.0543	-1.7369		MN100039.1
SSV	14	368	565	198	467	All sequences	703	0.109357		mFold	14	625	824	200	724	CDLR	Sense	0.0976	-60.6263	-57.7895	3.0272	0.0489	-1.0829		KX117076.1
SSV	15	389	586	198	488	All sequences	703	0.115607		mFold	15	673	872	200	772	CDLR	Sense	0.0777	-49.1105	-48.7789	3.2209	0.0074	-0.1281		KU922960.1
SSV	16	410	607	198	509	All sequences	703	0.118767		mFold	16	721	920	200	820	CDLR	Sense	0.0881	-53.9316	-53.9842	2.6332	0.0008	0.2268		KU497555.1
SSV	17	431	628	198	530	All sequences	703	0.109258		mFold	17	769	968	200	868	CDLR	Sense	0.0787	-50.8	-48.8832	2.8521	0.0399	-0.8269		MH513600.1
SSV	18	452	649	198	551	All sequences	703	0.13114		mFold	18	817	1016	200	916	CDLR	Sense	0.0783	-55.4684	-54.3011	2.6531	0.0226	-0.4799		KY120349.2
SSV	19	473	670	198	572	All sequences	703	0.132092		mFold	19	865	1064	200	964	CDLR	Sense	0.0811	-57.2526	-57.7347	2.9062	-0.0073	0.1632		KY785484.1
SSV	20	494	691	198	593	All sequences	703	0.122376		mFold	20	913	1112	200	1012	CDLR	Sense	0.0862	-55.8421	-57.14	2.9159	-0.022	0.4438		KY785479.1
SSV	21	515	712	198	614	All sequences	703	0.124473		mFold	21	961	1160	200	1060	CDLR	Sense	0.1007	-54.8053	-56.9463	2.8503	-0.0354	0.7345		KY785476.1
SSV	22	536	733	198	635	All sequences	703	0.121244		mFold	22	1009	1208	200	1108	CDLR	Sense	0.0923	-62.0053	-60.9842	3.4006	0.0175	-0.3115		KY785475.1
SSV	23	557	754	198	656	All sequences	703	0.11995		mFold	23	1057	1256	200	1156	CDLR	Sense	0.0883	-57.0211	-54.6126	3.0109	0.0452	-0.93		KY785472.1
SSV	24	578	775	198	677	All sequences	703	0.114971		mFold	24	1105	1304	200	1204	CDLR	Sense	0.0658	-54.321	-53.1326	3.3412	0.0231	-0.5053		KY785466.1
SSV	25	599	796	198	698	All sequences	703	0.108236		mFold	25	1153	1352	200	1252	CDLR	Sense	0.0838	-52.8474	-52.8937	3.5846	0.0009	-0.1542		KY785453.1
SSV	26	620	817	198	719	All sequences	703	0.108747		mFold	26	1201	1400	200	1300	CDLR	Sense	0.0769	-55.2842	-50.5368	3.1144	0.0957	-2.082		KY014302.3
SSV	27	641	838	198	740	All sequences	703	0.111709		mFold	27	1249	1448	200	1348	CDLR	Sense	0.0636	-56.6684	-51.9705	2.5126	0.0911	-2.4363		KY014320.2
SSV	28	662	859	198	761	All sequences	703	0.110124		mFold	28	1297	1496	200	1396	CDLR	Sense	0.0731	-49.4789	-49.0007	2.8314	0.0104	-0.1576		KY014319.2
SSV	29	683	880	198	782	All sequences	703	0.134159		mFold	29	1345	1544	200	1444	CDLR	Sense	0.0917	-48.6632	-51.7379	3.2018	-0.0588	1.0703		KY014300.2
SSV	30	704	901	198	803	All sequences	703	0.144798		mFold	30	1393	1592	200	1492	CDLR	Sense	0.1011	-45.9947	-51.9042	3.7146	-0.1125	2.117		KY325476.1
SSV	31	725	922	198	824	All sequences	703	0.141647		mFold	31	1441	1640	200	1540	CDLR	Sense	0.0975	-46.5579	-47.3884	2.9998	-0.0176	0.314		KY325467.1
SSV	32	746	943	198	845	All sequences	703	0.135734		mFold	32	1489	1688	200	1588	CDLR	Sense	0.0932	-55.7105	-52.4032	2.7545	0.065	-1.5981		MK028857.1
SSV	33	767	964	198	866	All sequences	703	0.125722		mFold	33	1537	1736	200	1636	CDLR	Sense	0.0809	-50.9947	-45.7305	2.9382	0.1169	-1.8893		KX830930.1
SSV	34	788	985	198	887	All sequences	703	0.134885		mFold	34	1585	1784	200	1684	CDLR	Sense	0.0837	-54.9053	-52.3421	3.5554	0.0501	-0.8675		KU312312.1
SSV	35	809	1006	198	908	All sequences	703	0.130751		mFold	35	1633	1832	200	1732	CDLR	Sense	0.0922	-59.9737	-59.8495	2.4495	0.0026	-0.0741		MH255601.1
SSV	36	830	1027	198	929	All sequences	703	0.121037		mFold	36	1681	1880	200	1780	CDLR	Sense	0.0913	-52.7316	-53.339	2.759	-0.0105	0.2074		KY348860.1
SSV	37	851	1048	198	950	All sequences	703	0.111876		mFold	37	1729	1928	200	1828	CDLR	Sense	0.1022	-55.4579	-59.1737	3.3803	-0.0615	1.1554		KU527068
SSV	38	872	1069	198	971	All sequences	703	0.099962		mFold	38	1777	1976	200	1876	CDLR	Sense	0.1014	-57.4737	-59.36	3.3968	-0.031	0.7445		KU365778
SSV	39	893	1090	198	992	All sequences	703	0.0975031		mFold	39	1825	2024	200	1924	CDLR	Sense	0.0983	-65.1895	-61.5674	3.6592	0.0597	-1.1748
SSV	40	914	1111	198	1013	All sequences	703	0.111841		mFold	40	1873	2072	200	1972	CDLR	Sense	0.0923	-62.8579	-62.2232	4.463	0.0108	-0.1992
SSV	41	935	1132	198	1034	All sequences	703	0.119802		mFold	41	1921	2120	200	2020	CDLR	Sense	0.0948	-55.8579	-57.1263	3.7918	-0.0219	0.4124
SSV	42	956	1153	198	1055	All sequences	703	0.118012		mFold	42	1969	2168	200	2068	CDLR	Sense	0.0857	-54.6316	-55.5274	3.0482	-0.0155	0.4578
SSV	43	977	1174	198	1076	All sequences	703	0.117682		mFold	43	2017	2216	200	2116	CDLR	Sense	0.087	-54.0526	-50.32	2.9366	0.0751	-1.5446
SSV	44	998	1195	198	1097	All sequences	703	0.110959		mFold	44	2065	2264	200	2164	CDLR	Sense	0.0793	-53.479	-53.1968	2.5012	0.0054	-0.2745
SSV	45	1019	1216	198	1118	All sequences	703	0.104948		mFold	45	2113	2312	200	2212	CDLR	Sense	0.0753	-60.6368	-57.6379	2.5907	0.053	-1.3418
SSV	46	1040	1237	198	1139	All sequences	703	0.104002		mFold	46	2161	2360	200	2260	CDLR	Sense	0.0685	-57.4369	-57.7084	2.4173	-0.004	0.0461
SSV	47	1061	1258	198	1160	All sequences	703	0.107511		mFold	47	2209	2408	200	2308	CDLR	Sense	0.0752	-59.1158	-60.04	3.4766	-0.015	0.3106
SSV	48	1082	1279	198	1181	All sequences	703	0.103717		mFold	48	2257	2456	200	2356	CDLR	Sense	0.079	-51.4947	-53.3642	2.5739	-0.0347	0.8166
SSV	49	1103	1300	198	1202	All sequences	703	0.0817038		mFold	49	2305	2504	200	2404	CDLR	Sense	0.0926	-59.9684	-56.6747	2.8154	0.0589	-1.4836
SSV	50	1124	1321	198	1223	All sequences	703	0.0822182		mFold	50	2353	2552	200	2452	CDLR	Sense	0.0887	-57.6684	-56.8263	3.6226	0.0157	-0.33
SSV	51	1145	1342	198	1244	All sequences	703	0.0878903		mFold	51	2401	2600	200	2500	CDLR	Sense	0.0854	-59.1737	-59.1926	2.8508	0	0.0204
SSV	52	1166	1363	198	1265	All sequences	703	0.0893362		mFold	52	2449	2648	200	2548	CDLR	Sense	0.0721	-59.7632	-61.9432	2.8021	-0.0345	0.9623
SSV	53	1187	1384	198	1286	All sequences	703	0.0914178		mFold	53	2497	2696	200	2596	CDLR	Sense	0.0654	-54.2105	-54.2958	2.2936	-0.001	0.0857
SSV	54	1208	1405	198	1307	All sequences	703	0.105424		mFold	54	2545	2744	200	2644	CDLR	Sense	0.0622	-52.0895	-53.4453	2.5619	-0.0249	0.4575
SSV	55	1229	1426	198	1328	All sequences	703	0.116206		mFold	55	2593	2792	200	2692	CDLR	Sense	0.0833	-53	-56.5947	2.9866	-0.0633	1.7373
SSV	56	1250	1447	198	1349	All sequences	703	0.117047		mFold	56	2641	2840	200	2740	CDLR	Sense	0.1022	-56.9947	-58.6537	2.7167	-0.0271	0.7234
SSV	57	1271	1468	198	1370	All sequences	703	0.130361		mFold	57	2689	2888	200	2788	CDLR	Sense	0.0959	-55.2474	-55.4284	3.4138	-0.0026	0.0061
SSV	58	1292	1489	198	1391	All sequences	703	0.130327		mFold	58	2737	2936	200	2836	CDLR	Sense	0.0939	-55.9684	-55.8958	3.1819	0.0013	-0.0603
SSV	59	1313	1510	198	1412	All sequences	703	0.135523		mFold	59	2785	2984	200	2884	CDLR	Sense	0.0788	-62.0579	-57.8884	3.1041	0.0721	-1.5104
SSV	60	1334	1531	198	1433	All sequences	703	0.138454		mFold	60	2833	3032	200	2932	CDLR	Sense	0.0706	-49.7684	-49.96	2.5326	-0.0039	0.1819
SSV	61	1355	1552	198	1454	All sequences	703	0.131207		mFold	61	2881	3080	200	2980	CDLR	Sense	0.0654	-52.7316	-53.3516	2.7168	-0.0114	0.4683
SSV	62	1376	1573	198	1475	All sequences	703	0.125811		mFold	62	2929	3128	200	3028	CDLR	Sense	0.0608	-53.3	-51.8505	2.8742	0.0282	-0.6396
SSV	63	1397	1594	198	1496	All sequences	703	0.136497		mFold	63	2977	3176	200	3076	CDLR	Sense	0.0619	-55.6632	-52.6421	3.1583	0.0581	-1.2238
SSV	64	1418	1615	198	1517	All sequences	703	0.149169		mFold	64	3025	3224	200	3124	CDLR	Sense	0.0573	-50.9316	-50.8158	2.5825	0.0031	-0.0301
SSV	65	1439	1636	198	1538	All sequences	703	0.149917		mFold	65	3073	3272	200	3172	CDLR	Sense	0.0588	-52.1579	-53.9221	2.5287	-0.0318	0.8558
SSV	66	1460	1657	198	1559	All sequences	703	0.141606		mFold	66	3121	3320	200	3220	CDLR	Sense	0.076	-54.2053	-54.2821	2.792	-0.0009	0.0775
SSV	67	1481	1678	198	1580	All sequences	703	0.132102		mFold	67	3169	3368	200	3268	CDLR	Sense	0.0818	-57.0526	-53.6989	2.9498	0.0626	-1.2083
SSV	68	1502	1699	198	1601	All sequences	703	0.140071		mFold	68	3217	3416	200	3316	CDLR	Sense	0.101	-57.5842	-55.1737	2.7823	0.0444	-1.0596
SSV	69	1523	1720	198	1622	All sequences	703	0.134276		mFold	69	3265	3464	200	3364	CDLR	Sense	0.0907	-64.2263	-59.7484	3.3192	0.0756	-1.5794
SSV	70	1544	1741	198	1643	All sequences	703	0.134746		mFold	70	3313	3512	200	3412	CDLR	Sense	0.0853	-62.021	-60.2853	3.2071	0.029	-0.6766
SSV	71	1565	1762	198	1664	All sequences	703	0.149716		mFold	71	3361	3560	200	3460	CDLR	Sense	0.0842	-52.8105	-53.4295	2.5097	-0.0111	0.3086
SSV	72	1586	1783	198	1685	All sequences	703	0.135576		mFold	72	3409	3608	200	3508	CDLR	Sense	0.0691	-54.0789	-54.3347	2.4088	-0.0041	0.3192
SSV	73	1607	1804	198	1706	All sequences	703	0.1198		mFold	73	3457	3656	200	3556	CDLR	Sense	0.0648	-48.0579	-48.7495	2.1983	-0.0139	0.3323
SSV	74	1628	1825	198	1727	All sequences	703	0.10736		mFold	74	3505	3704	200	3604	CDLR	Sense	0.0676	-50.4474	-52.0326	2.766	-0.0294	0.4859
SSV	75	1649	1846	198	1748	All sequences	703	0.107477		mFold	75	3553	3752	200	3652	CDLR	Sense	0.0749	-50.6895	-54.04	2.4613	-0.0614	1.4895
SSV	76	1670	1867	198	1769	All sequences	703	0.119226		mFold	76	3601	3800	200	3700	CDLR	Sense	0.0769	-47.779	-51.4681	2.9389	-0.0711	1.3594
SSV	77	1691	1888	198	1790	All sequences	703	0.120761		mFold	77	3649	3848	200	3748	CDLR	Sense	0.0884	-56.3158	-58.2516	3.0125	-0.0327	0.6925
SSV	78	1712	1909	198	1811	All sequences	703	0.12026		mFold	78	3697	3896	200	3796	CDLR	Sense	0.0961	-57.0579	-58.0632	3.1841	-0.016	0.3313
SSV	79	1733	1930	198	1832	All sequences	703	0.114709		mFold	79	3745	3944	200	3844	CDLR	Sense	0.0899	-56.6158	-57.7768	3.3996	-0.0196	0.3011
SSV	80	1754	1951	198	1853	All sequences	703	0.111263		mFold	80	3793	3992	200	3892	CDLR	Sense	0.0787	-59.5684	-58.0105	2.8127	0.0279	-0.7388
SSV	81	1775	1972	198	1874	All sequences	703	0.112557		mFold	81	3841	4040	200	3940	CDLR	Sense	0.0853	-60.0053	-58.5989	3.4501	0.0245	-0.4113
SSV	82	1796	1993	198	1895	All sequences	703	0.121223		mFold	82	3889	4088	200	3988	CDLR	Sense	0.102	-66.8421	-65.5653	2.9632	0.0208	-0.441
SSV	83	1817	2014	198	1916	All sequences	703	0.123104		mFold	83	3937	4136	200	4036	CDLR	Sense	0.0992	-69.2895	-64.439	3.2293	0.0765	-1.886
SSV	84	1838	2035	198	1937	All sequences	703	0.119292		mFold	84	3985	4184	200	4084	CDLR	Sense	0.1118	-66.5	-68.9653	3.6787	-0.0362	0.7089
SSV	85	1859	2056	198	1958	All sequences	703	0.13019		mFold	85	4033	4232	200	4132	CDLR	Sense	0.1064	-75.0368	-74.5632	3.1365	0.0066	-0.226
SSV	86	1880	2077	198	1979	All sequences	703	0.130481		mFold	86	4081	4280	200	4180	CDLR	Sense	0.1033	-68.4737	-69.7642	4.0554	-0.0182	0.1127
SSV	87	1901	2098	198	2000	All sequences	703	0.132164		mFold	87	4129	4328	200	4228	CDLR	Sense	0.0934	-75.7684	-75.8347	2.7788	-0.0002	-0.0885
SSV	88	1922	2119	198	2021	All sequences	703	0.133995		mFold	88	4177	4376	200	4276	CDLR	Sense	0.1262	-68.1316	-70.1568	3.3814	-0.0274	0.5184
SSV	89	1943	2140	198	2042	All sequences	666	0.131412		mFold	89	4225	4424	200	4324	CDLR	Sense	0.1163	-60.6316	-61.04	3.0188	-0.0059	0.1175
SSV	90	1964	2161	198	2063	All sequences	703	0.135292		mFold	90	4273	4472	200	4372	CDLR	Sense	0.1068	-60.0632	-59.9074	2.7362	0.0031	0.0372
SSV	91	1985	2182	198	2084	All sequences	703	0.133809		mFold	91	4321	4520	200	4420	CDLR	Sense	0.0675	-63.9526	-61.3358	3.4642	0.0432	-0.8818
SSV	92	2006	2203	198	2105	All sequences	703	0.133689		mFold	92	4369	4568	200	4468	CDLR	Sense	0.0739	-63.7316	-59.0579	3.1885	0.0811	-1.3942
SSV	93	2027	2224	198	2126	All sequences	703	0.125391		mFold	93	4417	4616	200	4516	CDLR	Sense	0.0875	-65.6737	-61.9979	3.7231	0.0603	-1.2275
SSV	94	2048	2245	198	2147	All sequences	703	0.117578		mFold	94	4465	4664	200	4564	CDLR	Sense	0.0844	-70.5158	-67.0874	4.519	0.052	-0.7485
SSV	95	2069	2266	198	2168	All sequences	703	0.102253		mFold	95	4513	4712	200	4612	CDLR	Sense	0.0886	-61.3842	-57.3	2.5675	0.0716	-1.6482
SSV	96	2090	2287	198	2189	All sequences	703	0.114486		mFold	96	4561	4760	200	4660	CDLR	Sense	0.1021	-55.9526	-55.3989	3.266	0.0107	-0.2645
SSV	97	2111	2308	198	2210	All sequences	703	0.124253		mFold	97	4609	4808	200	4708	CDLR	Sense	0.1068	-57.621	-55.4028	3.4798	0.0413	-1.0579
SSV	98	2132	2329	198	2231	All sequences	703	0.118196		mFold	98	4657	4856	200	4756	CDLR	Sense	0.0804	-58.0263	-56.6326	3.3111	0.0253	-0.4389
SSV	99	2153	2350	198	2252	All sequences	703	0.118407		mFold	99	4705	4904	200	4804	CDLR	Sense	0.0748	-57.3526	-57.3316	2.4641	0.0006	-0.0943
SSV	100	2174	2371	198	2273	All sequences	703	0.124082		mFold	100	4753	4952	200	4852	CDLR	Sense	0.0705	-66.0631	-65.8168	2.953	0.0041	-0.1227
SSV	101	2195	2392	198	2294	All sequences	703	0.127473		mFold	101	4801	5000	200	4900	CDLR	Sense	0.0724	-65.0316	-63.2	3.1877	0.0295	-0.7356
SSV	102	2216	2413	198	2315	All sequences	703	0.135421		mFold	102	4849	5048	200	4948	CDLR	Sense	0.0863	-69.2105	-61.8326	3.0639	0.1193	-3.2188
SSV	103	2237	2434	198	2336	All sequences	703	0.153402		mFold	103	4897	5096	200	4996	CDLR	Sense	0.0907	-60.5263	-57.3053	3.2633	0.0569	-0.9719
SSV	104	2258	2455	198	2357	All sequences	703	0.154272		mFold	104	4945	5144	200	5044	CDLR	Sense	0.0925	-60.6895	-52.8642	2.7091	0.1497	-3.3166
SSV	105	2279	2476	198	2378	All sequences	703	0.153392		mFold	105	4993	5192	200	5092	CDLR	Sense	0.0853	-59.0421	-56.8968	3.1576	0.0394	-0.769
SSV	106	2300	2497	198	2399	All sequences	703	0.142984		mFold	106	5041	5240	200	5140	CDLR	Sense	0.0747	-56.7474	-57.6232	3.0289	-0.0138	0.4426
SSV	107	2321	2518	198	2420	All sequences	703	0.143542		mFold	107	5089	5288	200	5188	CDLR	Sense	0.0832	-57.7684	-54.1432	2.6936	0.0678	-1.7811
SSV	108	2342	2539	198	2441	All sequences	703	0.154706		mFold	108	5137	5336	200	5236	CDLR	Sense	0.0873	-63.4316	-58.2926	2.9578	0.0885	-2.1738
SSV	109	2363	2560	198	2462	All sequences	703	0.153754		mFold	109	5185	5384	200	5284	CDLR	Sense	0.1018	-58.2474	-53.9053	3.3785	0.0811	-1.4162
SSV	110	2384	2581	198	2483	All sequences	703	0.146717		mFold	110	5233	5432	200	5332	CDLR	Sense	0.1022	-49.1789	-47.3632	3.593	0.0392	-0.6292
SSV	111	2405	2602	198	2504	All sequences	703	0.139793		mFold	111	5281	5480	200	5380	CDLR	Sense	0.0833	-46.7	-45.9526	3.0747	0.0154	-0.2441
SSV	112	2426	2623	198	2525	All sequences	703	0.139486		mFold	112	5329	5528	200	5428	CDLR	Sense	0.0776	-31.6105	-34.2495	2.7263	-0.0787	1.1391
SSV	113	2447	2644	198	2546	All sequences	703	0.147908		mFold	113	5377	5576	200	5476	CDLR	Sense	0.0901	-45.1579	-43.3368	2.793	0.0437	-0.8603
SSV	114	2468	2665	198	2567	All sequences	703	0.140393		mFold	114	5425	5624	200	5524	CDLR	Sense	0.0929	-53.3526	-49.6958	3.7244	0.0735	-1.4026
SSV	115	2489	2686	198	2588	All sequences	703	0.139916		mFold	115	5473	5672	200	5572	CDLR	Sense	0.0907	-70.9211	-59.441	3.5648	0.1935	-3.4117
SSV	116	2510	2707	198	2609	All sequences	703	0.153348		mFold	116	5521	5720	200	5620	CDLR	Sense	0.0959	-67.7737	-63.3505	3.4987	0.0699	-1.3642
SSV	117	2531	2728	198	2630	All sequences	703	0.143511		mFold	117	5569	5768	200	5668	CDLR	Sense	0.1009	-61.7105	-59.1389	2.9025	0.044	-0.936
SSV	118	2552	2749	198	2651	All sequences	703	0.141441		mFold	118	5617	5816	200	5716	CDLR	Sense	0.09	-56.1579	-55.7874	2.226	0.0087	-0.3122
SSV	119	2573	2770	198	2672	All sequences	703	0.142457		mFold	119	5665	5864	200	5764	CDLR	Sense	0.0892	-53.6316	-50.5411	3.059	0.0618	-1.1821
SSV	120	2594	2791	198	2693	All sequences	703	0.142496		mFold	120	5713	5912	200	5812	CDLR	Sense	0.1007	-49.9053	-47.9484	3.321	0.0419	-0.5997
SSV	121	2615	2812	198	2714	All sequences	703	0.13856		mFold	121	5761	5960	200	5860	CDLR	Sense	0.0858	-54.2579	-50.6389	2.5061	0.0722	-1.524
SSV	122	2636	2833	198	2735	All sequences	703	0.135701		mFold	122	5809	6008	200	5908	CDLR	Sense	0.0787	-60.3579	-57.701	2.6501	0.0466	-1.21
SSV	123	2657	2854	198	2756	All sequences	703	0.13604		mFold	123	5857	6056	200	5956	CDLR	Sense	0.0729	-62.9	-58.0463	3.2269	0.0843	-1.5604
SSV	124	2678	2875	198	2777	All sequences	703	0.135775		mFold	124	5905	6104	200	6004	CDLR	Sense	0.0793	-65.6842	-61.1484	4.2317	0.0758	-1.4133
SSV	125	2699	2896	198	2798	All sequences	703	0.134547		mFold	125	5953	6152	200	6052	CDLR	Sense	0.0889	-62.7579	-60.7211	3.8562	0.0339	-0.5665
SSV	126	2720	2917	198	2819	All sequences	703	0.12291		mFold	126	6001	6200	200	6100	CDLR	Sense	0.0973	-51.3842	-57.0526	3.4424	-0.0983	1.6577
SSV	127	2741	2938	198	2840	All sequences	703	0.128003		mFold	127	6049	6248	200	6148	CDLR	Sense	0.0887	-50.0526	-53.38	3.0468	-0.0618	1.3354
SSV	128	2762	2959	198	2861	All sequences	703	0.130503		mFold	128	6097	6296	200	6196	CDLR	Sense	0.0996	-52.3684	-55.2368	3.3719	-0.0512	0.9332
SSV	129	2783	2980	198	2882	All sequences	703	0.139528		mFold	129	6145	6344	200	6244	CDLR	Sense	0.0854	-54.8421	-52.0726	2.2303	0.0538	-1.422
SSV	130	2804	3001	198	2903	All sequences	703	0.148741		mFold	130	6193	6392	200	6292	CDLR	Sense	0.0818	-55.1211	-52.2758	3.5855	0.055	-0.9149
SSV	131	2825	3022	198	2924	All sequences	703	0.148067		mFold	131	6241	6440	200	6340	CDLR	Sense	0.0769	-58.8	-53.5947	3.6128	0.0975	-1.7748
SSV	132	2846	3043	198	2945	All sequences	703	0.151214		mFold	132	6289	6488	200	6388	CDLR	Sense	0.0645	-57.2421	-52.8916	2.7045	0.0827	-1.8599
SSV	133	2867	3064	198	2966	All sequences	703	0.138231		mFold	133	6337	6536	200	6436	CDLR	Sense	0.0699	-59.7526	-57.0295	3.069	0.0488	-1.1096
SSV	134	2888	3085	198	2987	All sequences	703	0.135851		mFold	134	6385	6584	200	6484	CDLR	Sense	0.0849	-62.0158	-61.9653	3.4346	0.0011	0.0664
SSV	135	2909	3106	198	3008	All sequences	703	0.137195		mFold	135	6433	6632	200	6532	CDLR	Sense	0.0911	-61.2474	-59.5589	3.7028	0.0299	-0.6915
SSV	136	2930	3127	198	3029	All sequences	703	0.138735		mFold	136	6481	6680	200	6580	CDLR	Sense	0.0837	-68.4158	-64.1116	3.2966	0.0677	-1.5791
SSV	137	2951	3148	198	3050	All sequences	703	0.141073		mFold	137	6529	6728	200	6628	CDLR	Sense	0.0887	-63.6316	-63.8568	2.9741	-0.002	-0.0237
SSV	138	2972	3169	198	3071	All sequences	703	0.134381		mFold	138	6577	6776	200	6676	CDLR	Sense	0.0813	-68.9895	-68.4379	2.7665	0.0087	-0.3781
SSV	139	2993	3190	198	3092	All sequences	703	0.139251		mFold	139	6625	6824	200	6724	CDLR	Sense	0.0708	-60.8684	-59.2853	2.7198	0.0269	-0.6652
SSV	140	3014	3211	198	3113	All sequences	703	0.123337		mFold	140	6673	6872	200	6772	CDLR	Sense	0.0661	-58.2474	-59.3337	2.7008	-0.0171	0.2591
SSV	141	3035	3232	198	3134	All sequences	703	0.115099		mFold	141	6721	6920	200	6820	CDLR	Sense	0.0729	-58.5053	-60.2189	3.0564	-0.0278	0.6497
SSV	142	3056	3253	198	3155	All sequences	703	0.120774		mFold	142	6769	6968	200	6868	CDLR	Sense	0.0919	-51.4368	-53.5653	3.2518	-0.0386	0.6941
SSV	143	3077	3274	198	3176	All sequences	703	0.123882		mFold	143	6817	7016	200	6916	CDLR	Sense	0.0898	-46.0947	-47.9021	2.5581	-0.0362	0.8972
SSV	144	3098	3295	198	3197	All sequences	703	0.120327		mFold	144	6865	7064	200	6964	CDLR	Sense	0.0865	-53.7158	-53.9568	2.7927	-0.0037	0.1022
SSV	145	3119	3316	198	3218	All sequences	703	0.131971		mFold	145	6913	7112	200	7012	CDLR	Sense	0.0755	-49.0211	-48.3147	2.73	0.0162	-0.3699
SSV	146	3140	3337	198	3239	All sequences	703	0.129661		mFold	146	6961	7160	200	7060	CDLR	Sense	0.084	-57.0579	-55.6411	2.963	0.0256	-0.5688
SSV	147	3161	3358	198	3260	All sequences	703	0.13454		mFold	147	7009	7208	200	7108	CDLR	Sense	0.0817	-56.9684	-57.3	3.2594	-0.0055	0.1202
SSV	148	3182	3379	198	3281	All sequences	703	0.127145		mFold	148	7057	7256	200	7156	CDLR	Sense	0.0779	-54.8105	-54.7832	2.9348	0.0015	-0.0361
SSV	149	3203	3400	198	3302	All sequences	703	0.127251		mFold	149	7105	7304	200	7204	CDLR	Sense	0.0763	-60.7632	-62.0716	3.2413	-0.0207	0.4567
SSV	150	3224	3421	198	3323	All sequences	703	0.131341		mFold	150	7153	7352	200	7252	CDLR	Sense	0.0852	-63.1737	-62.7411	3.9012	0.0074	-0.2353
SSV	151	3245	3442	198	3344	All sequences	703	0.126554		mFold	151	7201	7400	200	7300	CDLR	Sense	0.0711	-54.5158	-57.5726	3.0273	-0.0524	1.0632
SSV	152	3266	3463	198	3365	All sequences	703	0.12972		mFold	152	7249	7448	200	7348	CDLR	Sense	0.0735	-55.3737	-57.3674	2.9629	-0.0341	0.7771
SSV	153	3287	3484	198	3386	All sequences	703	0.127521		mFold	153	7297	7496	200	7396	CDLR	Sense	0.0934	-66.8	-67.9421	4.1621	-0.0163	0.4089
SSV	154	3308	3505	198	3407	All sequences	703	0.133515		mFold	154	7345	7544	200	7444	CDLR	Sense	0.0911	-65.5368	-69.3537	3.2585	-0.0537	1.3052
SSV	155	3329	3526	198	3428	All sequences	703	0.128994		mFold	155	7393	7592	200	7492	CDLR	Sense	0.1005	-64.0421	-67.6884	3.4852	-0.0526	1.3256
SSV	156	3350	3547	198	3449	All sequences	703	0.12605		mFold	156	7441	7640	200	7540	CDLR	Sense	0.1039	-63.4316	-66.5484	3.7824	-0.0459	0.8969
SSV	157	3371	3568	198	3470	All sequences	703	0.137411		mFold	157	7489	7688	200	7588	CDLR	Sense	0.1004	-60.1632	-59.3537	3.455	0.0143	-0.3522
SSV	158	3392	3589	198	3491	All sequences	703	0.129706		mFold	158	7537	7736	200	7636	CDLR	Sense	0.0966	-57.0053	-57.8842	3.0395	-0.0137	0.286
SSV	159	3413	3610	198	3512	All sequences	703	0.130814		mFold	159	7585	7784	200	7684	CDLR	Sense	0.0956	-60.0474	-56.3453	3.4668	0.0671	-1.237
SSV	160	3434	3631	198	3533	All sequences	703	0.125611		mFold	160	7633	7832	200	7732	CDLR	Sense	0.0709	-70.5421	-66.4968	3.3749	0.0604	-1.8542
SSV	161	3455	3652	198	3554	All sequences	703	0.123706		mFold	161	7681	7880	200	7780	CDLR	Sense	0.0615	-67.3368	-65.8842	2.93	0.0222	-0.6175
SSV	162	3476	3673	198	3575	All sequences	703	0.122639		mFold	162	7729	7928	200	7828	CDLR	Sense	0.0617	-70.0263	-67.0863	2.3582	0.0441	-1.4071
SSV	163	3497	3694	198	3596	All sequences	703	0.120153		mFold	163	7777	7976	200	7876	CDLR	Sense	0.0863	-70.6842	-66.3705	3.4618	0.0651	-1.3198
SSV	164	3518	3715	198	3617	All sequences	703	0.118788		mFold	164	7825	8024	200	7924	CDLR	Sense	0.0806	-54.7316	-55.6863	2.8934	-0.0163	0.261
SSV	165	3539	3736	198	3638	All sequences	703	0.128084		mFold	165	7873	8072	200	7972	CDLR	Sense	0.0966	-56.2316	-57.0779	3.5749	-0.0138	0.2436
SSV	166	3560	3757	198	3659	All sequences	703	0.116047		mFold	166	7921	8120	200	8020	CDLR	Sense	0.0806	-58.321	-63.0537	3.7811	-0.0744	1.3388
SSV	167	3581	3778	198	3680	All sequences	703	0.127416		mFold	167	7969	8168	200	8068	CDLR	Sense	0.0859	-64.3895	-64.961	3.6861	-0.008	0.1664
SSV	168	3602	3799	198	3701	All sequences	703	0.127624		mFold	168	8017	8216	200	8116	CDLR	Sense	0.0819	-64.0316	-62.359	3.4376	0.0272	-0.6061
SSV	169	3623	3820	198	3722	All sequences	703	0.132191		mFold	169	8065	8264	200	8164	CDLR	Sense	0.0855	-63.8105	-63.7232	3.7209	0.0015	0.034
SSV	170	3644	3841	198	3743	All sequences	703	0.135745		mFold	170	8113	8312	200	8212	CDLR	Sense	0.0893	-59.5947	-61.7495	4.0942	-0.034	0.5661
SSV	171	3665	3862	198	3764	All sequences	703	0.136922		mFold	171	8161	8360	200	8260	CDLR	Sense	0.0765	-60.0895	-59.4705	3.071	0.0119	-0.2143
SSV	172	3686	3883	198	3785	All sequences	703	0.138374		mFold	172	8209	8408	200	8308	CDLR	Sense	0.0756	-60.9789	-62.9916	2.9528	-0.0313	0.6689
SSV	173	3707	3904	198	3806	All sequences	703	0.144666		mFold	173	8257	8456	200	8356	CDLR	Sense	0.0792	-62.6474	-64.5495	3.4395	-0.0284	0.8242
SSV	174	3728	3925	198	3827	All sequences	703	0.136792		mFold	174	8305	8504	200	8404	CDLR	Sense	0.0725	-60.9105	-61.0547	2.6645	-0.0019	0.0031
SSV	175	3749	3946	198	3848	All sequences	703	0.136233		mFold	175	8353	8552	200	8452	CDLR	Sense	0.0762	-60.3158	-62.7095	2.1955	-0.0377	1.3981
SSV	176	3770	3967	198	3869	All sequences	703	0.130757		mFold	176	8401	8600	200	8500	CDLR	Sense	0.0841	-59.7474	-59.5495	2.7031	0.0042	-0.1196
SSV	177	3791	3988	198	3890	All sequences	703	0.140832		mFold	177	8449	8648	200	8548	CDLR	Sense	0.095	-63.5895	-61.2537	4.6411	0.0389	-0.5248
SSV	178	3812	4009	198	3911	All sequences	703	0.132149		mFold	178	8497	8696	200	8596	CDLR	Sense	0.099	-65.4737	-62.2695	4.1207	0.0523	-0.9108
SSV	179	3833	4030	198	3932	All sequences	703	0.128964		mFold	179	8545	8744	200	8644	CDLR	Sense	0.0982	-62.5211	-59.7758	3.6575	0.0468	-0.9073
SSV	180	3854	4051	198	3953	All sequences	703	0.131569		mFold	180	8593	8792	200	8692	CDLR	Sense	0.1062	-58.9947	-60.42	3.2666	-0.0228	0.5476
SSV	181	3875	4072	198	3974	All sequences	703	0.135726		mFold	181	8641	8840	200	8740	CDLR	Sense	0.0955	-56.2316	-56.9042	3.8784	-0.0107	0.1172
SSV	182	3896	4093	198	3995	All sequences	703	0.1375		mFold	182	8689	8888	200	8788	CDLR	Sense	0.0964	-46.3368	-46.0863	2.7372	0.0063	-0.1074
SSV	183	3917	4114	198	4016	All sequences	703	0.137324		mFold	183	8737	8936	200	8836	CDLR	Sense	0.1132	-43.3747	-45.24	3.0784	-0.0418	0.7048
SSV	184	3938	4135	198	4037	All sequences	703	0.140319		mFold	184	8785	8984	200	8884	CDLR	Sense	0.1032	-43.6211	-45.8411	2.5936	-0.0484	0.9214
SSV	185	3959	4156	198	4058	All sequences	703	0.147953		mFold	185	8833	9032	200	8932	CDLR	Sense	0.1038	-43.2632	-44.7916	2.5615	-0.0333	0.598
SSV	186	3980	4177	198	4079	All sequences	703	0.141674		mFold	186	8881	9080	200	8980	CDLR	Sense	0.0658	-37.4105	-37.6537	1.779	-0.0037	-0.6021
SSV	187	4001	4198	198	4100	All sequences	703	0.135558		mFold	187	8929	9128	200	9028	CDLR	Sense	0.0786	-47.7737	-52.1832	2.6087	-0.0831	2.1759
SSV	188	4022	4219	198	4121	All sequences	703	0.134671		mFold	188	8977	9176	200	9076	CDLR	Sense	0.0675	-46.6	-47.0989	2.1681	-0.0101	0.1368
SSV	189	4043	4240	198	4142	All sequences	703	0.141321		mFold	189	9025	9224	200	9124	CDLR	Sense	0.0693	-50.0684	-49.7442	2.5729	0.0072	-0.1504
SSV	190	4064	4261	198	4163	All sequences	703	0.131113		mFold	190	9073	9272	200	9172	CDLR	Sense	0.0727	-56.5684	-57.1905	2.9769	-0.0105	0.1694
SSV	191	4085	4282	198	4184	All sequences	703	0.127094		mFold	191	9121	9320	200	9220	CDLR	Sense	0.0756	-55.0263	-53.4526	2.838	0.0306	-0.7761
SSV	192	4106	4303	198	4205	All sequences	703	0.118744		mFold	192	9169	9368	200	9268	CDLR	Sense	0.0907	-54.0947	-52.4537	2.8073	0.0316	-0.6397
SSV	193	4127	4324	198	4226	All sequences	703	0.121824		mFold	193	9217	9416	200	9316	CDLR	Sense	0.0767	-53.6632	-51.0295	3.0165	0.0529	-1.0365
SSV	194	4148	4345	198	4247	All sequences	703	0.113381		mFold	194	9265	9464	200	9364	CDLR	Sense	0.0785	-50.6579	-49.2095	2.8565	0.0333	-0.7358
SSV	195	4169	4366	198	4268	All sequences	703	0.109598		mFold	195	9313	9512	200	9412	CDLR	Sense	0.0671	-43.7632	-37.9989	2.193	0.1525	-2.984
SSV	196	4190	4387	198	4289	All sequences	703	0.106059		mFold	196	9361	9560	200	9460	CDLR	Sense	0.0817	-43.4263	-41.0947	3.0738	0.0588	-0.8045
SSV	197	4211	4408	198	4310	All sequences	703	0.105744		mFold	197	9409	9608	200	9508	CDLR	Sense	0.0742	-45.9368	-45.9968	3.0156	-0.0012	0.0626
SSV	198	4232	4429	198	4331	All sequences	703	0.0963694		mFold	198	9457	9656	200	9556	CDLR	Sense	0.0722	-49.5421	-50.2105	2.4092	-0.013	0.2798
SSV	199	4253	4450	198	4352	All sequences	703	0.111806		mFold	199	9505	9704	200	9604	CDLR	Sense	0.0776	-50.9	-52.8505	2.8509	-0.0362	0.6545
SSV	200	4274	4471	198	4373	All sequences	703	0.109023		mFold	200	9553	9752	200	9652	CDLR	Sense	0.0707	-50.1789	-50.5758	2.6607	-0.0073	0.1272
SSV	201	4295	4492	198	4394	All sequences	703	0.116078		mFold	201	9601	9800	200	9700	CDLR	Sense	0.0784	-51.3579	-52.9821	2.7956	-0.0306	0.6372
SSV	202	4316	4513	198	4415	All sequences	703	0.110102		mFold	202	9649	9848	200	9748	CDLR	Sense	0.0811	-57.5368	-55.6084	3.2465	0.0358	-0.6693
SSV	203	4337	4534	198	4436	All sequences	703	0.109325		mFold	203	9697	9896	200	9796	CDLR	Sense	0.0727	-56.3947	-59.1895	3.1609	-0.0466	0.9032
SSV	204	4358	4555	198	4457	All sequences	703	0.107611		mFold	204	9745	9944	200	9844	CDLR	Sense	0.0827	-68.6632	-67.941	3.3619	0.0112	-0.3269
SSV	205	4379	4576	198	4478	All sequences	703	0.116558		mFold	205	9793	9992	200	9892	CDLR	Sense	0.0931	-66.3579	-63.96	3.0943	0.0386	-0.8736
SSV	206	4400	4597	198	4499	All sequences	703	0.125589		mFold	206	9841	10040	200	9940	CDLR	Sense	0.0839	-69.3316	-68.3168	3.6955	0.0158	-0.4588
SSV	207	4421	4618	198	4520	All sequences	703	0.133557		mFold	207	9889	10088	200	9988	CDLR	Sense	0.0764	-68.6947	-65.3347	3.4047	0.0519	-1.1209
SSV	208	4442	4639	198	4541	All sequences	703	0.127339		mFold	208	9937	10136	200	10036	CDLR	Sense	0.062	-60.7	-58.3537	2.9534	0.041	-0.9688
SSV	209	4463	4660	198	4562	All sequences	703	0.135481		mFold	209	9985	10184	200	10084	CDLR	Sense	0.066	-58.7263	-54.2442	2.9568	0.083	-1.8573
SSV	210	4484	4681	198	4583	All sequences	703	0.122904		mFold	210	10033	10232	200	10132	CDLR	Sense	0.0702	-54.2	-52.9211	2.6369	0.0249	-0.6584
SSV	211	4505	4702	198	4604	All sequences	703	0.120682		mFold	211	10081	10280	200	10180	CDLR	Sense	0.0628	-47.0737	-49.66	2.814	-0.0505	1.555
SSV	212	4526	4723	198	4625	All sequences	703	0.12416		mFold	212	10129	10328	200	10228	CDLR	Sense	0.0598	-52.2158	-46.4558	3.3538	0.1235	-1.8575
SSV	213	4547	4744	198	4646	All sequences	703	0.130002		mFold	213	10177	10376	200	10276	CDLR	Sense	0.0835	-71.2158	-58.8874	4.1417	0.2096	-3.9882
SSV	214	4568	4765	198	4667	All sequences	703	0.12631		mFold	214	10225	10424	200	10324	CDLR	Sense	0.0791	-64.7684	-54.8421	3.683	0.1814	-3.4415
SSV	215	4589	4786	198	4688	All sequences	703	0.117771		mFold	215	10273	10472	200	10372	CDLR	Sense	0.095	-71.6706	-61.8482	3.5741	0.1608	-3.3643
SSV	216	4610	4807	198	4709	All sequences	703	0.119928		mFold	216	10321	10520	200	10420	CDLR	Sense	0.1157	-72.4412	-61.7212	3.082	0.175	-4.1324
SSV	217	4631	4828	198	4730	All sequences	703	0.128809		mFold	217	10369	10568	200	10468	CDLR	Sense	0.1137	-66.3	-60.2729	3.296	0.1003	-2.048
SSV	218	4652	4849	198	4751	All sequences	703	0.122528		mFold	218	10417	10616	200	10516	CDLR	Sense	0.0866	-67.9412	-63.7929	3.1005	0.0657	-1.5683
SSV	219	4673	4870	198	4772	All sequences	703	0.128819		mFold	219	10465	10664	200	10564	CDLR	Sense	0.0831	-70.5647	-62.46	3.6193	0.1308	-2.7969
SSV	220	4694	4891	198	4793	All sequences	703	0.137507		mFold	220	10513	10712	200	10612	CDLR	Sense	0.0947	-70.0143	-60.3186	3.601	0.1613	-3.7181
SSV	221	4715	4912	198	4814	All sequences	703	0.136089		mFold	221	10561	10760	200	10660	CDLR	Sense	0.1055	-76.0818	-65.3255	4.4421	0.1651	-2.6727
SSV	222	4736	4933	198	4835	All sequences	703	0.139431		mFold	222	10609	10808	200	10708	CDLR	Sense	0.1088	-78.09	-59.522	3.6884	0.3027	-5.4847
SSV	223	4757	4954	198	4856	All sequences	703	0.136262		mFold	223	10613	10813	200	10712	CDLR	Sense	0.1048	-78.03	-59.17	4.1055	0.3095	-5.2092
SSV	224	4778	4975	198	4877	All sequences	703	0.13763
SSV	225	4799	4996	198	4898	All sequences	703	0.152079
SSV	226	4820	5017	198	4919	All sequences	703	0.13888		Run_name	Fragment	Start	End	Length	Mid-point	Scramble_Meth	Orientation	Divergence	Native_MFE	Control_MFE	Control_SD	MFED	Z-score
SSV	227	4841	5038	198	4940	All sequences	703	0.136952		mFold	1	1	200	200	100	CDLR	A/sense	0.1994	-49.7737	-41.3326	3.0718	0.2055	-3.6761
SSV	228	4862	5059	198	4961	All sequences	703	0.124473		mFold	2	49	248	200	148	CDLR	A/sense	0.216	-62.5632	-52.8105	4.1649	0.1858	-3.0271
SSV	229	4883	5080	198	4982	All sequences	703	0.12549		mFold	3	97	296	200	196	CDLR	A/sense	0.2436	-64.9474	-56.6116	3.0521	0.1482	-3.257
SSV	230	4904	5101	198	5003	All sequences	703	0.133945		mFold	4	145	344	200	244	CDLR	A/sense	0.2343	-57.2316	-53.94	3.2866	0.0612	-1.1195
SSV	231	4925	5122	198	5024	All sequences	703	0.138479		mFold	5	193	392	200	292	CDLR	A/sense	0.1851	-47.0579	-43.8832	2.9214	0.0725	-1.208
SSV	232	4946	5143	198	5045	All sequences	703	0.144384		mFold	6	241	440	200	340	CDLR	A/sense	0.1627	-33.3947	-34.2713	3.6186	-0.0228	0.3294
SSV	233	4967	5164	198	5066	All sequences	703	0.132604		mFold	7	289	488	200	388	CDLR	A/sense	0.1843	-43.4737	-38.3897	2.8542	0.1347	-2.2264
SSV	234	4988	5185	198	5087	All sequences	703	0.132078		mFold	8	337	536	200	436	CDLR	A/sense	0.1814	-40.3368	-36.0805	2.309	0.1193	-2.9819
SSV	235	5009	5206	198	5108	All sequences	703	0.136961		mFold	9	385	584	200	484	CDLR	A/sense	0.18	-47.3	-42.1432	2.8272	0.126	-2.3524
SSV	236	5030	5227	198	5129	All sequences	703	0.129246		mFold	10	433	632	200	532	CDLR	A/sense	0.1714	-53.0895	-49.1158	3.1901	0.0824	-1.3418
SSV	237	5051	5248	198	5150	All sequences	703	0.141679		mFold	11	481	680	200	580	CDLR	A/sense	0.1438	-40.6316	-38.7747	2.4491	0.0491	-0.8669
SSV	238	5072	5269	198	5171	All sequences	703	0.146948		mFold	12	529	728	200	628	CDLR	A/sense	0.1492	-51	-46.9642	2.6044	0.086	-1.9979
SSV	239	5093	5290	198	5192	All sequences	703	0.143154		mFold	13	577	776	200	676	CDLR	A/sense	0.1695	-60.8947	-56.0716	3.4474	0.0876	-1.9506
SSV	240	5114	5311	198	5213	All sequences	703	0.145442		mFold	14	625	824	200	724	CDLR	A/sense	0.1901	-58.6316	-54.6537	3.6135	0.0741	-1.2004
SSV	241	5135	5332	198	5234	All sequences	703	0.148068		mFold	15	673	872	200	772	CDLR	A/sense	0.156	-52.0368	-53.6105	2.919	-0.0289	0.7007
SSV	242	5156	5353	198	5255	All sequences	703	0.139921		mFold	16	721	920	200	820	CDLR	A/sense	0.1736	-55.2737	-54.24	3.4066	0.0194	-0.4945
SSV	243	5177	5374	198	5276	All sequences	703	0.153786		mFold	17	769	968	200	868	CDLR	A/sense	0.1585	-50.4105	-50.6274	2.5463	-0.0037	0.0389
SSV	244	5198	5395	198	5297	All sequences	703	0.144295		mFold	18	817	1016	200	916	CDLR	A/sense	0.154	-51.1737	-50.5463	3.0939	0.0127	-0.0734
SSV	245	5219	5416	198	5318	All sequences	703	0.145281		mFold	19	865	1064	200	964	CDLR	A/sense	0.1643	-47.4211	-46.5589	2.7258	0.0191	-0.3642
SSV	246	5240	5437	198	5339	All sequences	703	0.144244		mFold	20	913	1112	200	1012	CDLR	A/sense	0.1734	-47.8632	-46.1939	3.1883	0.0367	-0.6154
SSV	247	5261	5458	198	5360	All sequences	703	0.149923		mFold	21	961	1160	200	1060	CDLR	A/sense	0.2026	-52.3105	-44.7526	3.4896	0.1714	-2.8774
SSV	248	5282	5479	198	5381	All sequences	703	0.144414		mFold	22	1009	1208	200	1108	CDLR	A/sense	0.1797	-52.5316	-51.1842	3.4073	0.027	-0.5096
SSV	249	5303	5500	198	5402	All sequences	703	0.135068		mFold	23	1057	1256	200	1156	CDLR	A/sense	0.1782	-62.879	-57.9432	2.9288	0.0849	-2.0402
SSV	250	5324	5521	198	5423	All sequences	703	0.130948		mFold	24	1105	1304	200	1204	CDLR	A/sense	0.1313	-47.1684	-48.7731	2.7959	-0.0324	0.5161
SSV	251	5345	5542	198	5444	All sequences	703	0.131849		mFold	25	1153	1352	200	1252	CDLR	A/sense	0.1659	-50.1684	-47.1878	2.636	0.0636	-1.2615
SSV	252	5366	5563	198	5465	All sequences	703	0.124305		mFold	26	1201	1400	200	1300	CDLR	A/sense	0.1477	-44.1316	-43.3773	2.4672	0.0181	-0.5166
SSV	253	5387	5584	198	5486	All sequences	703	0.125334		mFold	27	1249	1448	200	1348	CDLR	A/sense	0.1304	-45.9842	-41.1819	2.3446	0.1172	-2.505
SSV	254	5408	5605	198	5507	All sequences	703	0.1301		mFold	28	1297	1496	200	1396	CDLR	A/sense	0.1442	-51.6632	-46.9505	2.8666	0.1024	-1.8412
SSV	255	5429	5626	198	5528	All sequences	703	0.130539		mFold	29	1345	1544	200	1444	CDLR	A/sense	0.1821	-50.721	-51.1568	3.1977	-0.0072	0.0249
SSV	256	5450	5647	198	5549	All sequences	703	0.108981		mFold	30	1393	1592	200	1492	CDLR	A/sense	0.2013	-45.0421	-47.8568	3.1635	-0.0578	1.0161
SSV	257	5471	5668	198	5570	All sequences	703	0.104214		mFold	31	1441	1640	200	1540	CDLR	A/sense	0.1955	-49.5737	-45.6926	3.1466	0.0864	-1.3134
SSV	258	5492	5689	198	5591	All sequences	703	0.103765		mFold	32	1489	1688	200	1588	CDLR	A/sense	0.1914	-53	-49.3568	3.0311	0.075	-1.3605
SSV	259	5513	5710	198	5612	All sequences	703	0.111654		mFold	33	1537	1736	200	1636	CDLR	A/sense	0.159	-52.2737	-45.6705	2.6058	0.1463	-3.033
SSV	260	5534	5731	198	5633	All sequences	703	0.11198		mFold	34	1585	1784	200	1684	CDLR	A/sense	0.1662	-59.1105	-50.3453	2.7168	0.1774	-3.9891
SSV	261	5555	5752	198	5654	All sequences	703	0.102106		mFold	35	1633	1832	200	1732	CDLR	A/sense	0.1875	-51.7	-51.9137	3.1355	-0.0045	0.088
SSV	262	5576	5773	198	5675	All sequences	703	0.101207		mFold	36	1681	1880	200	1780	CDLR	A/sense	0.1855	-39.5105	-44.0983	2.9011	-0.1033	1.6573
SSV	263	5597	5794	198	5696	All sequences	703	0.103169		mFold	37	1729	1928	200	1828	CDLR	A/sense	0.2001	-46.0053	-47.2642	3.4021	-0.0245	0.3394
SSV	264	5618	5815	198	5717	All sequences	703	0.105436		mFold	38	1777	1976	200	1876	CDLR	A/sense	0.1974	-48.8316	-50.1126	3.6456	-0.0238	0.3596
SSV	265	5639	5836	198	5738	All sequences	703	0.114266		mFold	39	1825	2024	200	1924	CDLR	A/sense	0.1956	-56.7421	-56.2832	3.1901	0.0091	-0.3212
SSV	266	5660	5857	198	5759	All sequences	703	0.125623		mFold	40	1873	2072	200	1972	CDLR	A/sense	0.1845	-59.4263	-60.1916	3.627	-0.0115	0.1676
SSV	267	5681	5878	198	5780	All sequences	703	0.122918		mFold	41	1921	2120	200	2020	CDLR	A/sense	0.1905	-58.3947	-58.1084	3.1811	0.0058	-0.1015
SSV	268	5702	5899	198	5801	All sequences	703	0.11489		mFold	42	1969	2168	200	2068	CDLR	A/sense	0.1748	-52.4737	-52.3137	3.0318	0.0044	-0.0794
SSV	269	5723	5920	198	5822	All sequences	703	0.109091		mFold	43	2017	2216	200	2116	CDLR	A/sense	0.1726	-54.3105	-54.8232	2.8303	-0.0081	0.2437
SSV	270	5744	5941	198	5843	All sequences	703	0.109269		mFold	44	2065	2264	200	2164	CDLR	A/sense	0.1569	-53.5368	-52.7337	2.9094	0.0158	-0.4002
SSV	271	5765	5962	198	5864	All sequences	703	0.113154		mFold	45	2113	2312	200	2212	CDLR	A/sense	0.15	-51.8368	-50.4232	2.7676	0.0296	-0.7308
SSV	272	5786	5983	198	5885	All sequences	703	0.115012		mFold	46	2161	2360	200	2260	CDLR	A/sense	0.1374	-49.3789	-50.0347	2.3286	-0.0118	0.3115
SSV	273	5807	6004	198	5906	All sequences	703	0.119787		mFold	47	2209	2408	200	2308	CDLR	A/sense	0.1502	-42.4895	-43.2326	2.7912	-0.0158	0.2246
SSV	274	5828	6025	198	5927	All sequences	703	0.109811		mFold	48	2257	2456	200	2356	CDLR	A/sense	0.1631	-33.5	-35.7474	2.5512	-0.0611	1.0804
SSV	275	5849	6046	198	5948	All sequences	703	0.112473		mFold	49	2305	2504	200	2404	CDLR	A/sense	0.1847	-34.3211	-38.6084	2.2535	-0.1099	2.5147
SSV	276	5870	6067	198	5969	All sequences	703	0.1023		mFold	50	2353	2552	200	2452	CDLR	A/sense	0.1794	-37.7	-39.0547	2.9854	-0.0337	0.4015
SSV	277	5891	6088	198	5990	All sequences	703	0.108939		mFold	51	2401	2600	200	2500	CDLR	A/sense	0.1758	-45.6789	-44.553	2.8144	0.0263	-0.4736
SSV	278	5912	6109	198	6011	All sequences	703	0.102657		mFold	52	2449	2648	200	2548	CDLR	A/sense	0.1468	-54.9632	-54.4495	3.4472	0.0103	-0.2158
SSV	279	5933	6130	198	6032	All sequences	703	0.100855		mFold	53	2497	2696	200	2596	CDLR	A/sense	0.1307	-51.1053	-50.4432	2.8802	0.0137	-0.3145
SSV	280	5954	6151	198	6053	All sequences	703	0.108712		mFold	54	2545	2744	200	2644	CDLR	A/sense	0.1273	-50.4211	-49.9463	2.7386	0.0106	-0.2353
SSV	281	5975	6172	198	6074	All sequences	703	0.0991846		mFold	55	2593	2792	200	2692	CDLR	A/sense	0.1646	-50.8421	-51.7674	3.1859	-0.0176	0.4037
SSV	282	5996	6193	198	6095	All sequences	703	0.0880495		mFold	56	2641	2840	200	2740	CDLR	A/sense	0.2038	-52.2316	-52.6884	3.0524	-0.008	0.1702
SSV	283	6017	6214	198	6116	All sequences	703	0.0836489		mFold	57	2689	2888	200	2788	CDLR	A/sense	0.1958	-49.6895	-51.5358	3.7715	-0.0349	0.6416
SSV	284	6038	6235	198	6137	All sequences	703	0.0864013		mFold	58	2737	2936	200	2836	CDLR	A/sense	0.1894	-54.9579	-54.7063	2.9313	0.0045	-0.0991
SSV	285	6059	6256	198	6158	All sequences	703	0.0843178		mFold	59	2785	2984	200	2884	CDLR	A/sense	0.1592	-48.0474	-49.8505	2.5681	-0.0375	0.705
SSV	286	6080	6277	198	6179	All sequences	703	0.0909525		mFold	60	2833	3032	200	2932	CDLR	A/sense	0.144	-36.4895	-37.2968	2.5258	-0.022	0.3234
SSV	287	6101	6298	198	6200	All sequences	703	0.0887572		mFold	61	2881	3080	200	2980	CDLR	A/sense	0.1312	-39.7368	-37.8179	2.3178	0.0525	-1.005
SSV	288	6122	6319	198	6221	All sequences	703	0.0910559		mFold	62	2929	3128	200	3028	CDLR	A/sense	0.1203	-30.0895	-30.4716	2.2403	-0.0132	0.1687
SSV	289	6143	6340	198	6242	All sequences	703	0.0869317		mFold	63	2977	3176	200	3076	CDLR	A/sense	0.1278	-40.821	-40.1566	2.5926	0.0182	-0.2414
SSV	290	6164	6361	198	6263	All sequences	703	0.0963576		mFold	64	3025	3224	200	3124	CDLR	A/sense	0.1152	-42.6053	-41.7316	2.4018	0.0224	-0.4265
SSV	291	6185	6382	198	6284	All sequences	703	0.0986558		mFold	65	3073	3272	200	3172	CDLR	A/sense	0.1159	-47.4263	-48.2358	2.0626	-0.0159	0.2959
SSV	292	6206	6403	198	6305	All sequences	703	0.11346		mFold	66	3121	3320	200	3220	CDLR	A/sense	0.1496	-54.1369	-53.2316	2.6501	0.0174	-0.3891
SSV	293	6227	6424	198	6326	All sequences	703	0.109283		mFold	67	3169	3368	200	3268	CDLR	A/sense	0.1613	-60.2368	-53.7547	2.5436	0.1209	-3.4183
SSV	294	6248	6445	198	6347	All sequences	703	0.112923		mFold	68	3217	3416	200	3316	CDLR	A/sense	0.2017	-53.7158	-53.0137	3.2211	0.0142	-0.3655
SSV	295	6269	6466	198	6368	All sequences	703	0.116603		mFold	69	3265	3464	200	3364	CDLR	A/sense	0.1795	-53.9842	-54.5695	2.551	-0.0096	0.2062
SSV	296	6290	6487	198	6389	All sequences	703	0.115427		mFold	70	3313	3512	200	3412	CDLR	A/sense	0.1728	-50.0895	-51.9723	2.7183	-0.0355	0.9903
SSV	297	6311	6508	198	6410	All sequences	703	0.119566		mFold	71	3361	3560	200	3460	CDLR	A/sense	0.1661	-46.0211	-48.8036	2.7394	-0.0561	1.0203
SSV	298	6332	6529	198	6431	All sequences	703	0.120052		mFold	72	3409	3608	200	3508	CDLR	A/sense	0.1397	-46.2895	-48.6896	2.0418	-0.0479	1.4133
SSV	299	6353	6550	198	6452	All sequences	703	0.114866		mFold	73	3457	3656	200	3556	CDLR	A/sense	0.1319	-44.5632	-44.2122	2.7163	0.0099	-0.0496
SSV	300	6374	6571	198	6473	All sequences	703	0.112835		mFold	74	3505	3704	200	3604	CDLR	A/sense	0.1303	-45.3421	-46.4849	2.4052	-0.0235	0.5491
SSV	301	6395	6592	198	6494	All sequences	703	0.108319		mFold	75	3553	3752	200	3652	CDLR	A/sense	0.149	-46.1105	-48.2042	3.0201	-0.0414	0.814
SSV	302	6416	6613	198	6515	All sequences	703	0.113339		mFold	76	3601	3800	200	3700	CDLR	A/sense	0.1566	-46.3105	-47	2.9381	-0.0123	0.2634
SSV	303	6437	6634	198	6536	All sequences	703	0.116288		mFold	77	3649	3848	200	3748	CDLR	A/sense	0.1768	-49.7211	-48.5063	2.9761	0.0267	-0.5042
SSV	304	6458	6655	198	6557	All sequences	703	0.117071		mFold	78	3697	3896	200	3796	CDLR	A/sense	0.1889	-58.2789	-52.9389	2.9395	0.1022	-1.8279
SSV	305	6479	6676	198	6578	All sequences	703	0.123716		mFold	79	3745	3944	200	3844	CDLR	A/sense	0.1809	-53.6211	-53.6684	3.1236	-0.0005	0.0625
SSV	306	6500	6697	198	6599	All sequences	703	0.126549		mFold	80	3793	3992	200	3892	CDLR	A/sense	0.1588	-56.5737	-54.6316	4.276	0.0381	-0.4952
SSV	307	6521	6718	198	6620	All sequences	703	0.123567		mFold	81	3841	4040	200	3940	CDLR	A/sense	0.1708	-61.021	-60.6074	3.5864	0.008	-0.1939
SSV	308	6542	6739	198	6641	All sequences	703	0.127584		mFold	82	3889	4088	200	3988	CDLR	A/sense	0.2059	-59.5632	-57.1495	3.2334	0.0429	-0.9124
SSV	309	6563	6760	198	6662	All sequences	703	0.132459		mFold	83	3937	4136	200	4036	CDLR	A/sense	0.196	-57.3737	-56.6358	3.2914	0.0143	-0.3845
SSV	310	6584	6781	198	6683	All sequences	703	0.130243		mFold	84	3985	4184	200	4084	CDLR	A/sense	0.2253	-62.3105	-61.6716	3.4864	0.0115	-0.4383
SSV	311	6605	6802	198	6704	All sequences	703	0.134099		mFold	85	4033	4232	200	4132	CDLR	A/sense	0.2094	-57.5	-56.9705	2.8567	0.0104	0.0184
SSV	312	6626	6823	198	6725	All sequences	703	0.127293		mFold	86	4081	4280	200	4180	CDLR	A/sense	0.2281	-53.2684	-58.2674	3.2085	-0.084	1.9699
SSV	313	6647	6844	198	6746	All sequences	703	0.124951		mFold	87	4129	4328	200	4228	CDLR	A/sense	0.1992	-62.9105	-62.6726	3.1608	0.0045	-0.0414
SSV	314	6668	6865	198	6767	All sequences	703	0.118423		mFold	88	4177	4376	200	4276	CDLR	A/sense	0.2556	-49.0895	-52.5526	3.278	-0.0652	1.1841
SSV	315	6689	6886	198	6788	All sequences	703	0.120512		mFold	89	4225	4424	200	4324	CDLR	A/sense	0.2263	-48.221	-48.1566	2.9726	0.0018	-0.0253
SSV	316	6710	6907	198	6809	All sequences	703	0.131933		mFold	90	4273	4472	200	4372	CDLR	A/sense	0.1967	-39.2684	-43.5084	2.9754	-0.0973	1.6232
SSV	317	6731	6928	198	6830	All sequences	703	0.138544		mFold	91	4321	4520	200	4420	CDLR	A/sense	0.1365	-48.6211	-50.035	3.4924	-0.0272	0.4033
SSV	318	6752	6949	198	6851	All sequences	703	0.137637		mFold	92	4369	4568	200	4468	CDLR	A/sense	0.1463	-58.4789	-55.9442	2.5881	0.046	-1.203
SSV	319	6773	6970	198	6872	All sequences	703	0.14112		mFold	93	4417	4616	200	4516	CDLR	A/sense	0.1753	-55.8368	-56.1674	3.6425	-0.0045	-0.0313
SSV	320	6794	6991	198	6893	All sequences	703	0.136815		mFold	94	4465	4664	200	4564	CDLR	A/sense	0.1696	-56.8526	-58.8726	3.1225	-0.0333	0.6764
SSV	321	6815	7012	198	6914	All sequences	703	0.139671		mFold	95	4513	4712	200	4612	CDLR	A/sense	0.1796	-49.9316	-47.6021	2.9338	0.0496	-0.9382
SSV	322	6836	7033	198	6935	All sequences	703	0.152738		mFold	96	4561	4760	200	4660	CDLR	A/sense	0.2032	-39.2842	-38.661	2.4109	0.0152	-0.2245
SSV	323	6857	7054	198	6956	All sequences	703	0.153123		mFold	97	4609	4808	200	4708	CDLR	A/sense	0.2121	-40.8211	-41.5158	3.0596	-0.017	0.2234
SSV	324	6878	7075	198	6977	All sequences	703	0.153841		mFold	98	4657	4856	200	4756	CDLR	A/sense	0.1625	-45.7895	-42.5053	3.2221	0.0794	-1.2762
SSV	325	6899	7096	198	6998	All sequences	703	0.138365		mFold	99	4705	4904	200	4804	CDLR	A/sense	0.1489	-50.3632	-49.1705	3.3973	0.0256	-0.339
SSV	326	6920	7117	198	7019	All sequences	703	0.138959		mFold	100	4753	4952	200	4852	CDLR	A/sense	0.1449	-63.6842	-64.3579	2.3897	-0.0099	0.3721
SSV	327	6941	7138	198	7040	All sequences	703	0.133313		mFold	101	4801	5000	200	4900	CDLR	A/sense	0.1452	-60.1579	-57.82	2.176	0.0411	-1.1986
SSV	328	6962	7159	198	7061	All sequences	703	0.140837		mFold	102	4849	5048	200	4948	CDLR	A/sense	0.1731	-65.7895	-60.5179	2.6758	0.0858	-2.4697
SSV	329	6983	7180	198	7082	All sequences	703	0.128034		mFold	103	4897	5096	200	4996	CDLR	A/sense	0.1779	-46.4363	-48.5757	2.5964	-0.0433	0.9655
SSV	330	7004	7201	198	7103	All sequences	703	0.121062		mFold	104	4945	5144	200	5044	CDLR	A/sense	0.1884	-42.9816	-41.8759	2.4484	0.0256	-0.6448
SSV	331	7025	7222	198	7124	All sequences	703	0.114458		mFold	105	4993	5192	200	5092	CDLR	A/sense	0.1642	-47.35	-45.2561	2.4451	0.0474	-0.9044
SSV	332	7046	7243	198	7145	All sequences	703	0.104331		mFold	106	5041	5240	200	5140	CDLR	A/sense	0.1483	-47.4984	-44.8064	2.8178	0.0609	-1.0632
SSV	333	7067	7264	198	7166	All sequences	703	0.104098		mFold	107	5089	5288	200	5188	CDLR	A/sense	0.1679	-55.3158	-53.599	3.1306	0.0322	-0.5858
SSV	334	7088	7285	198	7187	All sequences	703	0.100235		mFold	108	5137	5336	200	5236	CDLR	A/sense	0.1779	-57.9947	-54.6621	3.4091	0.0616	-1.0596
SSV	335	7109	7306	198	7208	All sequences	703	0.101848		mFold	109	5185	5384	200	5284	CDLR	A/sense	0.2032	-61.9	-58.2253	3.733	0.0638	-1.1682
SSV	336	7130	7327	198	7229	All sequences	703	0.10785		mFold	110	5233	5432	200	5332	CDLR	A/sense	0.2077	-62.3	-56.1853	3.0137	0.1108	-2.3916
SSV	337	7151	7348	198	7250	All sequences	703	0.103552		mFold	111	5281	5480	200	5380	CDLR	A/sense	0.1696	-57.5263	-53.4032	3.1864	0.0774	-1.4014
SSV	338	7172	7369	198	7271	All sequences	703	0.0974663		mFold	112	5329	5528	200	5428	CDLR	A/sense	0.154	-46.4895	-49.1695	2.5795	-0.0538	1.105
SSV	339	7193	7390	198	7292	All sequences	703	0.102288		mFold	113	5377	5576	200	5476	CDLR	A/sense	0.1828	-56.8789	-60.3	3.866	-0.0555	0.8568
SSV	340	7214	7411	198	7313	All sequences	703	0.102497		mFold	114	5425	5624	200	5524	CDLR	A/sense	0.1882	-67.6	-66.4611	4.322	0.0179	-0.4493
SSV	341	7235	7432	198	7334	All sequences	703	0.104725		mFold	115	5473	5672	200	5572	CDLR	A/sense	0.1819	-71.2474	-68.2653	3.9693	0.0456	-0.8562
SSV	342	7256	7453	198	7355	All sequences	703	0.109812		mFold	116	5521	5720	200	5620	CDLR	A/sense	0.1956	-64.6368	-64.9968	3.731	-0.0052	0.071
SSV	343	7277	7474	198	7376	All sequences	703	0.11462		mFold	117	5569	5768	200	5668	CDLR	A/sense	0.2037	-52.2789	-52.9316	3.2414	-0.0096	0.1809
SSV	344	7298	7495	198	7397	All sequences	703	0.10605		mFold	118	5617	5816	200	5716	CDLR	A/sense	0.1775	-46.9895	-42.2537	2.4032	0.1127	-2.2034
SSV	345	7319	7516	198	7418	All sequences	703	0.112655		mFold	119	5665	5864	200	5764	CDLR	A/sense	0.1792	-40.0474	-39.8768	2.8216	0.0049	-0.0872
SSV	346	7340	7537	198	7439	All sequences	703	0.114936		mFold	120	5713	5912	200	5812	CDLR	A/sense	0.2017	-43.2211	-44.5274	2.6908	-0.0277	0.5169
SSV	347	7361	7558	198	7460	All sequences	703	0.114662		mFold	121	5761	5960	200	5860	CDLR	A/sense	0.1737	-46.7737	-47.4463	3.0765	-0.0138	0.1386
SSV	348	7382	7579	198	7481	All sequences	703	0.131527		mFold	122	5809	6008	200	5908	CDLR	A/sense	0.1529	-60.3632	-57.5032	3.4555	0.0513	-0.9272
SSV	349	7403	7600	198	7502	All sequences	703	0.132692		mFold	123	5857	6056	200	5956	CDLR	A/sense	0.1486	-61.7789	-54.1568	2.5428	0.1417	-3.6176
SSV	350	7424	7621	198	7523	All sequences	703	0.130817		mFold	124	5905	6104	200	6004	CDLR	A/sense	0.1582	-63.4579	-56.6379	3.4758	0.1217	-2.1633
SSV	351	7445	7642	198	7544	All sequences	703	0.144143		mFold	125	5953	6152	200	6052	CDLR	A/sense	0.1787	-70.8789	-64.3737	3.1977	0.1029	-2.4499
SSV	352	7466	7663	198	7565	All sequences	703	0.140629		mFold	126	6001	6200	200	6100	CDLR	A/sense	0.1905	-66.5421	-59.3526	3.0917	0.1223	-3.0113
SSV	353	7487	7684	198	7586	All sequences	703	0.130456		mFold	127	6049	6248	200	6148	CDLR	A/sense	0.1752	-60.7105	-58.2295	3.3365	0.044	-0.9242
SSV	354	7508	7705	198	7607	All sequences	703	0.13136		mFold	128	6097	6296	200	6196	CDLR	A/sense	0.2014	-56.5211	-54.8368	3.5195	0.0319	-0.775
SSV	355	7529	7726	198	7628	All sequences	703	0.124584		mFold	129	6145	6344	200	6244	CDLR	A/sense	0.1739	-50.3842	-50.1158	2.7639	0.0061	-0.1319
SSV	356	7550	7747	198	7649	All sequences	703	0.117663		mFold	130	6193	6392	200	6292	CDLR	A/sense	0.1628	-50.9579	-50.6	3.115	0.008	-0.1508
SSV	357	7571	7768	198	7670	All sequences	703	0.127876		mFold	131	6241	6440	200	6340	CDLR	A/sense	0.1539	-47.0263	-49.7695	2.9694	-0.0537	0.9606
SSV	358	7592	7789	198	7691	All sequences	703	0.114204		mFold	132	6289	6488	200	6388	CDLR	A/sense	0.1339	-45.2421	-43.2789	2.6575	0.0458	-0.9186
SSV	359	7613	7810	198	7712	All sequences	703	0.115059		mFold	133	6337	6536	200	6436	CDLR	A/sense	0.1389	-49.3316	-47.301	2.5961	0.0447	-0.9627
SSV	360	7634	7831	198	7733	All sequences	703	0.113144		mFold	134	6385	6584	200	6484	CDLR	A/sense	0.1736	-52.7316	-52.9747	3.4122	-0.0032	-0.0078
SSV	361	7655	7852	198	7754	All sequences	703	0.109182		mFold	135	6433	6632	200	6532	CDLR	A/sense	0.1849	-59.6632	-57.8979	3.411	0.0313	-0.6821
SSV	362	7676	7873	198	7775	All sequences	703	0.110197		mFold	136	6481	6680	200	6580	CDLR	A/sense	0.1649	-60.0053	-58.3505	2.562	0.0287	-1.007
SSV	363	7697	7894	198	7796	All sequences	703	0.11358		mFold	137	6529	6728	200	6628	CDLR	A/sense	0.1774	-48.8842	-50.3495	2.767	-0.0288	0.6344
SSV	364	7718	7915	198	7817	All sequences	703	0.116417		mFold	138	6577	6776	200	6676	CDLR	A/sense	0.1652	-55.8947	-54.4147	2.6819	0.0259	-0.7072
SSV	365	7739	7936	198	7838	All sequences	703	0.115399		mFold	139	6625	6824	200	6724	CDLR	A/sense	0.1476	-34.5474	-35.6523	2.3084	-0.0315	0.5275
SSV	366	7760	7957	198	7859	All sequences	703	0.130017		mFold	140	6673	6872	200	6772	CDLR	A/sense	0.1378	-51.0368	-51.3084	2.8184	-0.0049	0.0845
SSV	367	7781	7978	198	7880	All sequences	703	0.124894		mFold	141	6721	6920	200	6820	CDLR	A/sense	0.1455	-52.5789	-54.6232	3.0188	-0.0369	0.6757
SSV	368	7802	7999	198	7901	All sequences	703	0.127435		mFold	142	6769	6968	200	6868	CDLR	A/sense	0.178	-51.2053	-50.3474	2.7531	0.0176	-0.5325
SSV	369	7823	8020	198	7922	All sequences	703	0.124363		mFold	143	6817	7016	200	6916	CDLR	A/sense	0.1837	-45.5684	-48.2821	2.8002	-0.0551	1.0043
SSV	370	7844	8041	198	7943	All sequences	703	0.135086		mFold	144	6865	7064	200	6964	CDLR	A/sense	0.1787	-45.6632	-48.7095	2.926	-0.0602	1.1476
SSV	371	7865	8062	198	7964	All sequences	703	0.128171		mFold	145	6913	7112	200	7012	CDLR	A/sense	0.1542	-50.9368	-53.3642	3.0975	-0.045	0.8722
SSV	372	7886	8083	198	7985	All sequences	703	0.135599		mFold	146	6961	7160	200	7060	CDLR	A/sense	0.1722	-60.5947	-58.7021	3.4552	0.033	-0.7732
SSV	373	7907	8104	198	8006	All sequences	703	0.136159		mFold	147	7009	7208	200	7108	CDLR	A/sense	0.1665	-68.4842	-64.1232	3.3767	0.068	-1.4468
SSV	374	7928	8125	198	8027	All sequences	703	0.125118		mFold	148	7057	7256	200	7156	CDLR	A/sense	0.1605	-65.8895	-62.6632	3.1405	0.052	-1.178
SSV	375	7949	8146	198	8048	All sequences	703	0.126993		mFold	149	7105	7304	200	7204	CDLR	A/sense	0.1566	-61.8684	-59.4295	3.0437	0.041	-0.8926
SSV	376	7970	8167	198	8069	All sequences	703	0.125143		mFold	150	7153	7352	200	7252	CDLR	A/sense	0.1688	-72.5053	-66.3116	3.3298	0.0936	-2.1132
SSV	377	7991	8188	198	8090	All sequences	703	0.119686		mFold	151	7201	7400	200	7300	CDLR	A/sense	0.144	-57.7895	-57.0537	3.472	0.0143	-0.2652
SSV	378	8012	8209	198	8111	All sequences	703	0.126365		mFold	152	7249	7448	200	7348	CDLR	A/sense	0.1438	-59.0947	-55.6495	2.6138	0.0627	-1.6512
SSV	379	8033	8230	198	8132	All sequences	703	0.115651		mFold	153	7297	7496	200	7396	CDLR	A/sense	0.187	-62.3737	-61.3221	3.6272	0.0182	-0.34
SSV	380	8054	8251	198	8153	All sequences	703	0.117051		mFold	154	7345	7544	200	7444	CDLR	A/sense	0.1816	-64.1	-62.7295	4.202	0.0249	-0.5488
SSV	381	8075	8272	198	8174	All sequences	703	0.117078		mFold	155	7393	7592	200	7492	CDLR	A/sense	0.2016	-64.5684	-65.9263	3.4322	-0.0203	0.4483
SSV	382	8096	8293	198	8195	All sequences	703	0.108455		mFold	156	7441	7640	200	7540	CDLR	A/sense	0.2083	-63.1737	-61.8632	3.7492	0.022	-0.2916
SSV	383	8117	8314	198	8216	All sequences	703	0.111688		mFold	157	7489	7688	200	7588	CDLR	A/sense	0.199	-52.3105	-53.5758	3.5918	-0.023	0.2856
SSV	384	8138	8335	198	8237	All sequences	703	0.112053		mFold	158	7537	7736	200	7636	CDLR	A/sense	0.188	-49.2158	-51.6232	2.4209	-0.0459	0.8927
SSV	385	8159	8356	198	8258	All sequences	703	0.113792		mFold	159	7585	7784	200	7684	CDLR	A/sense	0.1859	-47.9947	-46.1505	2.371	0.0413	-1.2981
SSV	386	8180	8377	198	8279	All sequences	703	0.105981		mFold	160	7633	7832	200	7732	CDLR	A/sense	0.1426	-55.179	-55.3053	2.6842	-0.0012	-0.0362
SSV	387	8201	8398	198	8300	All sequences	703	0.10163		mFold	161	7681	7880	200	7780	CDLR	A/sense	0.1252	-56.121	-56.5509	2.5022	-0.0072	0.0356
SSV	388	8222	8419	198	8321	All sequences	703	0.100972		mFold	162	7729	7928	200	7828	CDLR	A/sense	0.1207	-52.8632	-52.3741	2.9843	0.0105	-0.1154
SSV	389	8243	8440	198	8342	All sequences	703	0.0968385		mFold	163	7777	7976	200	7876	CDLR	A/sense	0.1741	-53.8105	-54.2513	3.0457	-0.0072	-0.0461
SSV	390	8264	8461	198	8363	All sequences	703	0.096467		mFold	164	7825	8024	200	7924	CDLR	A/sense	0.1601	-46.5	-46.9608	3.0583	-0.0075	0.1702
SSV	391	8285	8482	198	8384	All sequences	703	0.0960961		mFold	165	7873	8072	200	7972	CDLR	A/sense	0.1964	-46.1947	-48.2352	3.0616	-0.0406	0.6932
SSV	392	8306	8503	198	8405	All sequences	703	0.0960155		mFold	166	7921	8120	200	8020	CDLR	A/sense	0.1666	-45.0842	-49.7907	3.2261	-0.0944	1.615
SSV	393	8327	8524	198	8426	All sequences	703	0.106187		mFold	167	7969	8168	200	8068	CDLR	A/sense	0.1719	-45.3105	-50.1326	3.2872	-0.0958	1.6672
SSV	394	8348	8545	198	8447	All sequences	703	0.113805		mFold	168	8017	8216	200	8116	CDLR	A/sense	0.163	-42.6421	-43.7968	3.1152	-0.0265	0.339
SSV	395	8369	8566	198	8468	All sequences	703	0.113309		mFold	169	8065	8264	200	8164	CDLR	A/sense	0.1701	-52.0737	-52.5337	2.9453	-0.0079	0.0489
SSV	396	8390	8587	198	8489	All sequences	703	0.129277		mFold	170	8113	8312	200	8212	CDLR	A/sense	0.1792	-53.4	-55.4284	3.4977	-0.0355	0.5521
SSV	397	8411	8608	198	8510	All sequences	703	0.140877		mFold	171	8161	8360	200	8260	CDLR	A/sense	0.1575	-57.7526	-54.9274	2.781	0.053	-1.3492
SSV	398	8432	8629	198	8531	All sequences	703	0.145906		mFold	172	8209	8408	200	8308	CDLR	A/sense	0.1557	-64.7316	-65.6505	3.2145	-0.0139	0.1356
SSV	399	8453	8650	198	8552	All sequences	703	0.153686		mFold	173	8257	8456	200	8356	CDLR	A/sense	0.1584	-57.4895	-57.7625	2.935	-0.0047	-0.011
SSV	400	8474	8671	198	8573	All sequences	703	0.149353		mFold	174	8305	8504	200	8404	CDLR	A/sense	0.1426	-54.1316	-55.0211	1.8944	-0.0158	0.3637
SSV	401	8495	8692	198	8594	All sequences	703	0.153204		mFold	175	8353	8552	200	8452	CDLR	A/sense	0.1525	-52.4947	-55.1039	2.441	-0.0469	1.4019
SSV	402	8516	8713	198	8615	All sequences	703	0.155845		mFold	176	8401	8600	200	8500	CDLR	A/sense	0.1715	-57.7632	-53.3474	2.1871	0.0835	-2.1781
SSV	403	8537	8734	198	8636	All sequences	703	0.141327		mFold	177	8449	8648	200	8548	CDLR	A/sense	0.1875	-63.2947	-60.7042	3.5586	0.0432	-0.8974
SSV	404	8558	8755	198	8657	All sequences	703	0.131683		mFold	178	8497	8696	200	8596	CDLR	A/sense	0.1991	-64.6737	-62.2663	3.7642	0.0404	-1.1476
SSV	405	8579	8776	198	8678	All sequences	703	0.135506		mFold	179	8545	8744	200	8644	CDLR	A/sense	0.1976	-62.6684	-62.0947	2.8158	0.01	-0.3434
SSV	406	8600	8797	198	8699	All sequences	703	0.130376		mFold	180	8593	8792	200	8692	CDLR	A/sense	0.2145	-61.2316	-63.9884	4.1395	-0.0424	0.8464
SSV	407	8621	8818	198	8720	All sequences	703	0.132436		mFold	181	8641	8840	200	8740	CDLR	A/sense	0.1953	-54.8579	-56.5758	2.9931	-0.0296	0.8
SSV	408	8642	8839	198	8741	All sequences	703	0.134169		mFold	182	8689	8888	200	8788	CDLR	A/sense	0.2167	-46.7526	-49.6986	2.3164	-0.0582	1.3297
SSV	409	8663	8860	198	8762	All sequences	703	0.137692		mFold	183	8737	8936	200	8836	CDLR	A/sense	0.2404	-40.52	-42.4396	2.5975	-0.0454	0.9863
SSV	410	8684	8881	198	8783	All sequences	703	0.142509		mFold	184	8785	8984	200	8884	CDLR	A/sense	0.2091	-34.7326	-37.4831	2.4505	-0.0724	1.1253
SSV	411	8705	8902	198	8804	All sequences	703	0.141312		mFold	185	8833	9032	200	8932	CDLR	A/sense	0.1922	-38.0484	-38.013	2.1139	0.0011	0.0186
SSV	412	8726	8923	198	8825	All sequences	703	0.144932		mFold	186	8881	9080	200	8980	CDLR	A/sense	0.1308	-29.0842	-29.7005	1.9445	-0.0202	0.3848
SSV	413	8747	8944	198	8846	All sequences	703	0.150441		mFold	187	8929	9128	200	9028	CDLR	A/sense	0.1555	-36.8211	-40.0968	3.059	-0.0777	0.901
SSV	414	8768	8965	198	8867	All sequences	703	0.153407		mFold	188	8977	9176	200	9076	CDLR	A/sense	0.1367	-36.5684	-33.8705	2.0856	0.0791	-1.7602
SSV	415	8789	8986	198	8888	All sequences	703	0.142701		mFold	189	9025	9224	200	9124	CDLR	A/sense	0.1417	-30.5789	-29.6726	2.0236	0.0319	-0.6671
SSV	416	8810	9007	198	8909	All sequences	703	0.137643		mFold	190	9073	9272	200	9172	CDLR	A/sense	0.1484	-37.4263	-36.9611	2.2992	0.0139	-0.5791
SSV	417	8831	9028	198	8930	All sequences	703	0.136893		mFold	191	9121	9320	200	9220	CDLR	A/sense	0.1465	-38.7158	-37.98	2.038	0.0214	-0.4803
SSV	418	8852	9049	198	8951	All sequences	703	0.138447		mFold	192	9169	9368	200	9268	CDLR	A/sense	0.1837	-43.5474	-43.1263	2.3124	0.011	-0.2328
SSV	419	8873	9070	198	8972	All sequences	703	0.139832		mFold	193	9217	9416	200	9316	CDLR	A/sense	0.1534	-48.8421	-49.3316	3.0665	-0.0087	0.1385
SSV	420	8894	9091	198	8993	All sequences	703	0.145723		mFold	194	9265	9464	200	9364	CDLR	A/sense	0.1566	-45.9789	-45.6642	2.7576	0.0091	-0.146
SSV	421	8915	9112	198	9014	All sequences	703	0.157933		mFold	195	9313	9512	200	9412	CDLR	A/sense	0.1359	-40.5684	-40.74	2.2561	-0.0039	0.2617
SSV	422	8936	9133	198	9035	All sequences	703	0.156226		mFold	196	9361	9560	200	9460	CDLR	A/sense	0.1626	-37.3526	-38.6442	2.5314	-0.0323	0.5052
SSV	423	8957	9154	198	9056	All sequences	703	0.157432		mFold	197	9409	9608	200	9508	CDLR	A/sense	0.1446	-39.9421	-38.5516	2.722	0.037	-0.5586
SSV	424	8978	9175	198	9077	All sequences	703	0.153326		mFold	198	9457	9656	200	9556	CDLR	A/sense	0.1437	-42.9316	-40.7832	2.3421	0.0535	-1.1752
SSV	425	8999	9196	198	9098	All sequences	703	0.162826		mFold	199	9505	9704	200	9604	CDLR	A/sense	0.1544	-37.3474	-38.8621	3.1908	-0.0369	0.4268
SSV	426	9020	9217	198	9119	All sequences	703	0.156549		mFold	200	9553	9752	200	9652	CDLR	A/sense	0.1447	-35.5737	-38.2168	2.9606	-0.0678	1.0276
SSV	427	9041	9238	198	9140	All sequences	703	0.163619		mFold	201	9601	9800	200	9700	CDLR	A/sense	0.1524	-43.6947	-42.852	3.5963	0.0188	-0.3574
SSV	428	9062	9259	198	9161	All sequences	703	0.148584		mFold	202	9649	9848	200	9748	CDLR	A/sense	0.1663	-56.9579	-52.9768	3.2418	0.0755	-1.7074
SSV	429	9083	9280	198	9182	All sequences	703	0.151145		mFold	203	9697	9896	200	9796	CDLR	A/sense	0.1493	-64.5789	-64.1421	3.568	0.0071	-0.2019
SSV	430	9104	9301	198	9203	All sequences	703	0.151556		mFold	204	9745	9944	200	9844	CDLR	A/sense	0.1689	-75.8684	-69.8021	3.2271	0.0874	-2.2877
SSV	431	9125	9322	198	9224	All sequences	703	0.147057		mFold	205	9793	9992	200	9892	CDLR	A/sense	0.1867	-70.8895	-71.0421	3.0175	-0.0019	0.0719
SSV	432	9146	9343	198	9245	All sequences	703	0.151894		mFold	206	9841	10040	200	9940	CDLR	A/sense	0.1665	-68.7526	-67.6432	3.4957	0.017	-0.3086
SSV	433	9167	9364	198	9266	All sequences	703	0.1554		mFold	207	9889	10088	200	9988	CDLR	A/sense	0.1546	-64.9211	-61.0684	3.2069	0.0638	-1.7358
SSV	434	9188	9385	198	9287	All sequences	703	0.160454		mFold	208	9937	10136	200	10036	CDLR	A/sense	0.1282	-48.7631	-50.5021	3.119	-0.0333	0.6689
SSV	435	9209	9406	198	9308	All sequences	703	0.152508		mFold	209	9985	10184	200	10084	CDLR	A/sense	0.131	-47.9421	-49.4032	3.0255	-0.0277	0.4886
SSV	436	9230	9427	198	9329	All sequences	703	0.141072		mFold	210	10033	10232	200	10132	CDLR	A/sense	0.1371	-47.1105	-44.001	2.4827	0.0733	-1.3909
SSV	437	9251	9448	198	9350	All sequences	703	0.158991		mFold	211	10081	10280	200	10180	CDLR	A/sense	0.1244	-47.1789	-46.5789	2.8299	0.0148	-0.2335
SSV	438	9272	9469	198	9371	All sequences	703	0.168654		mFold	212	10129	10328	200	10228	CDLR	A/sense	0.1229	-50.4	-47.0316	2.4323	0.0723	-1.5551
SSV	439	9293	9490	198	9392	All sequences	703	0.158417		mFold	213	10177	10376	200	10276	CDLR	A/sense	0.1617	-59.4158	-52.0611	3.2916	0.1422	-2.7029
SSV	440	9314	9511	198	9413	All sequences	703	0.143969		mFold	214	10225	10424	200	10324	CDLR	A/sense	0.1551	-63.9632	-57.6225	3.2908	0.1113	-2.3962
SSV	441	9335	9532	198	9434	All sequences	703	0.145733		mFold	215	10273	10472	200	10372	CDLR	A/sense	0.1896	-67.7882	-60.9894	3.7647	0.1127	-2.1208
SSV	442	9356	9553	198	9455	All sequences	703	0.143189		mFold	216	10321	10520	200	10420	CDLR	A/sense	0.2318	-75.5	-67.9012	3.8908	0.1126	-2.2276
SSV	443	9377	9574	198	9476	All sequences	703	0.15557		mFold	217	10369	10568	200	10468	CDLR	A/sense	0.2162	-70.7059	-69.48	3.2068	0.0178	-0.3904
SSV	444	9398	9595	198	9497	All sequences	703	0.148062		mFold	218	10417	10616	200	10516	CDLR	A/sense	0.1865	-77.9353	-73.1729	3.1743	0.0661	-1.7487
SSV	445	9419	9616	198	9518	All sequences	703	0.164587		mFold	219	10465	10664	200	10564	CDLR	A/sense	0.1708	-78.1	-69.4447	3.482	0.1242	-2.9546
SSV	446	9440	9637	198	9539	All sequences	703	0.154672		mFold	220	10513	10712	200	10612	CDLR	A/sense	0.1946	-75.85	-67.1214	2.8697	0.1307	-4.1115
SSV	447	9461	9658	198	9560	All sequences	703	0.146623		mFold	221	10561	10760	200	10660	CDLR	A/sense	0.2062	-75.8091	-69.0418	2.8883	0.099	-2.8108
SSV	448	9482	9679	198	9581	All sequences	703	0.148387		mFold	222	10609	10808	200	10708	CDLR	A/sense	0.2164	-69.57	-61.56	3.6715	0.1258	-2.1396
SSV	449	9503	9700	198	9602	All sequences	703	0.139605
SSV	450	9524	9721	198	9623	All sequences	703	0.136215
SSV	451	9545	9742	198	9644	All sequences	703	0.135476
SSV	452	9566	9763	198	9665	All sequences	703	0.126722
SSV	453	9587	9784	198	9686	All sequences	703	0.132016
SSV	454	9608	9805	198	9707	All sequences	703	0.136601
SSV	455	9629	9826	198	9728	All sequences	703	0.128974
SSV	456	9650	9847	198	9749	All sequences	703	0.124412
SSV	457	9671	9868	198	9770	All sequences	703	0.114994
SSV	458	9692	9889	198	9791	All sequences	703	0.122336
SSV	459	9713	9910	198	9812	All sequences	703	0.121246
SSV	460	9734	9931	198	9833	All sequences	703	0.122055
SSV	461	9755	9952	198	9854	All sequences	703	0.121313
SSV	462	9776	9973	198	9875	All sequences	703	0.117038
SSV	463	9797	9994	198	9896	All sequences	703	0.0988768
SSV	464	9818	10015	198	9917	All sequences	703	0.0962011
SSV	465	9839	10036	198	9938	All sequences	703	0.0937145
SSV	466	9860	10057	198	9959	All sequences	703	0.0967809
SSV	467	9881	10078	198	9980	All sequences	703	0.0957973
SSV	468	9902	10099	198	10001	All sequences	703	0.0943696
SSV	469	9923	10120	198	10022	All sequences	703	0.0944827
SSV	470	9944	10141	198	10043	All sequences	703	0.0893568
SSV	471	9965	10162	198	10064	All sequences	703	0.0985454
SSV	472	9986	10183	198	10085	All sequences	703	0.100418
SSV	473	10007	10204	198	10106	All sequences	703	0.108927
SSV	474	10028	10225	198	10127	All sequences	703	0.117359
SSV	475	10049	10246	198	10148	All sequences	703	0.117088
SSV	476	10070	10267	198	10169	All sequences	703	0.120255
SSV	477	10091	10288	198	10190	All sequences	703	0.11466
SSV	478	10112	10309	198	10211	All sequences	703	0.109689
SSV	479	10133	10330	198	10232	All sequences	703	0.109855
SSV	480	10154	10351	198	10253	All sequences	703	0.100736
SSV	481	10166	10363	198	10265	All sequences	703	0.101465

## Sheet: Fig 2A
Vero E6	AV	dpi							SEM	dpi
	virus	0	1	2	3	4			virus	0	1	2	3	4
	WT		35014.9	931934	1.33001e+06	6.43682e+06			WT		13721.5	398442	220902	694096
	SCR		29707.6	716968	3.51753e+06	5.40189e+06			SCR		14575.9	215485	1.00642e+06	753353
	CpG_1.0		69773.3	776029	3.09301e+06	4.9683e+06			CpG_1.0		38013.1	255079	707040	652816
	CpG_max		25499.2	315622	1.22959e+06	3.07093e+06			CpG_max		11386.2	102129	390048	1.05386e+06
	UpA_max		10780	53817	221063	1.82362e+06			UpA_max		4612.62	10516.5	35918.4	903014
	exp1	dpi							exp2	dpi							exp3	dpi							exp4	dpi
	virus	0	1	2	3	4			virus	0	1	2	3	4			virus	0	1	2	3	4			virus	0	1	2	3
	WT	< threshold	13625.8	1.39913e+06	1.39913e+06	6.32456e+06			WT	< threshold	11246.8	2000000	796214	5.02377e+06			WT	< threshold	35565.6	128609	2000000	7.96214e+06			WT	< threshold	79621.4	200000	1.12468e+06
	SCR	< threshold	7962.14	632456	632456	6.32456e+06			SCR	< threshold	11246.8	1.39913e+06	3.55656e+06	3.55656e+06			SCR	< threshold	20000	203831	3.55656e+06	6.32456e+06			SCR	< threshold	79621.4	632456	6.32456e+06
	CpG_1.0	< threshold	7962.14	1.39913e+06	1.12468e+06	5.02377e+06			CpG_1.0	< threshold	35565.6	1.12468e+06	2.66704e+06	3.55656e+06			CpG_1.0	< threshold	35565.6	118279	3.55656e+06	6.32456e+06			CpG_1.0	< threshold	200000	462026	5.02377e+06
	CpG_max	< threshold	2000	632456	285892	3.55656e+06			CpG_max	< threshold	3556.56	355656	632456	632456			CpG_max	< threshold	46202.6	161909	2000000	5.02377e+06			CpG_max	< threshold	50237.7	112468	2000000
	UpA_max	< threshold	20000	63245.6	285892	1.12468e+06			UpA_max	< threshold	20000	79621.4	112468	3.99052e+06			UpA_max	< threshold	1120	22163.3	200000	355656			UpA_max	< threshold	2000	50237.7	285892

## Sheet: Fig 2B
A549	AV	dpi							SEM	dpi
	virus	0	1	2	3	4			virus	0	1	2	3	4
	WT		13892.9	169089	3.77313e+06	3.07093e+07			WT		6290.15	54575.8	924300	1.05386e+07
	SCR		8733.12	157192	3.61115e+06	2.34931e+07			SCR		1490.53	22372	982170	7.19934e+06
	CpG_1.0		8503.09	157928	3.0442e+06	2.74848e+07			CpG_1.0		1577.52	28080.1	554931	1.46198e+07
	CpG_max		6408.76	78503.9	1.95148e+06	5.14711e+06			CpG_max		521.139	967.808	496602	1.22192e+06
	UpA_max		1389.39	18231.7	284571	312552			UpA_max		746.973	8106.59	148222	101186
	exp1	dpi							exp2	dpi							exp3	dpi							A549	exp4	dpi
	virus	0	1	2	3	4			virus	0	1	2	3	4			virus	0	1	2	3	4				virus	0	1	2	3
	WT	< threshold	6324.56	112468	1.12468e+06	5.02377e+07			WT	< threshold	8657.52	79621.4	6.32456e+06	3.55656e+07			WT	< threshold	5023.77	128609	3.55656e+06	6.32456e+06				WT	< threshold	35565.6	355656	4.08672e+06
	SCR	< threshold	6324.56	112468	6.32456e+06	2.85892e+07			SCR	< threshold	8657.52	112468	2000000	3.55656e+07			SCR	< threshold	6324.56	203831	1.49979e+06	6.32456e+06				SCR	< threshold	13625.8	200000	4.62026e+06
	CpG_1.0	< threshold	11246.8	63245.6	2000000	6.32456e+07			CpG_1.0	< threshold	11246.8	200000	2000000	1.12468e+07			CpG_1.0	< threshold	3556.56	168466	4.62026e+06	7.96214e+06				CpG_1.0	< threshold	7962.14	200000	3.55656e+06
	CpG_max	< threshold	5023.77	79621.4	1.12468e+06	7.96214e+06			CpG_max	< threshold	6324.56	79621.4	3.55656e+06	4.62026e+06			CpG_max	< threshold	7962.14	75151.3	2000000	2.85892e+06				CpG_max	< threshold	6324.56	79621.4	1.12468e+06
	UpA_max	< threshold	0	11246.8	112468	355656			UpA_max	< threshold	0	7962.14	79621.4	79621.4			UpA_max	< threshold	3556.56	7515.13	796214	502377				UpA_max	< threshold	2000	46202.6	149979

## Sheet: Fig 2C
A549 ZAP knockout	AV	dpi							SEM	dpi
	virus	0	1	2	3	4			virus	0	1	2	3	4
	WT		4469.62	127961	6.62463e+06	1.11255e+07			WT		1509.87	47044.7	1.1868e+06	1.42627e+06
	SCR		7216.06	87262.2	4.32183e+06	1.16341e+07			SCR		1531.13	32910.8	276440	1.50278e+06
	CpG_1.0		11334.9	199590	5.18981e+06	1.20902e+07			CpG_1.0		3031.85	30658	829236	3.54668e+06
	CpG_max		17148.3	282046	3.10043e+06	1.35442e+07			CpG_max		6123.44	68690.5	1.12542e+06	5.27118e+06
	UpA_max		28883	129698	2.68711e+06	6.87042e+06			UpA_max		13520	39845.5	761535	445695
	exp1	dpi							exp2	dpi							exp3	dpi							exp4	dpi
	virus	0	1	2	3	4			virus	0	1	2	3	4			virus	0	1	2	3	4			virus	0	1	2	3
	WT	< threshold	6324.56	112468	8.65752e+06	7.96214e+06			WT	< threshold	8433.93	63245.6	2.85892e+06	1.14232e+07			WT	< threshold	1120	50237.7	8.65752e+06	1.39913e+07			WT	< threshold	2000	285892	6.32456e+06
	SCR	< threshold	8433.93	63245.6	3.55656e+06	8.65752e+06			SCR	< threshold	6324.56	50237.7	5.02377e+06	1.12468e+07			SCR	< threshold	2858.92	35565.6	4.08672e+06	1.49979e+07			SCR	< threshold	11246.8	200000	4.62026e+06
	CpG_1.0	< threshold	20000	200000	3.55656e+06	5.02377e+06			CpG_1.0	< threshold	13991.3	112468	4.62026e+06	1.12468e+07			CpG_1.0	< threshold	5023.77	285892	7.96214e+06	20000000			CpG_1.0	< threshold	6324.56	200000	4.62026e+06
	CpG_max	< threshold	29356	502377	1.12468e+06	632456			CpG_max	< threshold	29356	200000	4.08672e+06	20000000			CpG_max	< threshold	6324.56	139913	865752	20000000			CpG_max	< threshold	3556.56	285892	6.32456e+06
	UpA_max	< threshold	47427.5	200000	2.85892e+06	6.32456e+06			UpA_max	< threshold	63245.6	200000	5.02377e+06	7.96214e+06			UpA_max	< threshold	2000	6324.56	865752	6.32456e+06			UpA_max	< threshold	2858.92	112468	2000000

## Sheet: Fig 2D
2 days post infection							normalised to WT										normalised to WT										normalised to WT
Vero	y1	y2	y3	y4	AV	SEM	AV	SEM		A549	y1	y2	y3	y4	AV	SEM	AV	SEM		A549 ZAP knockout	y1	y2	y3	y4	AV	SEM	AV	SEM
WT	1.39913e+06	2000000	128609	200000	931934	398442	1	0.427543		WT	112468	79621.4	128609	355656	169089	54575.8	1	0.322764		WT	112468	63245.6	50237.7	285892	127961	47044.7	1	0.367649
SCR	632456	1.39913e+06	203831	632456	716968	215485	0.769333	0.231223		SCR	112468	112468	203831	200000	157192	22372	0.929642	0.13231		SCR	63245.6	50237.7	35565.6	200000	87262.2	32910.8	0.681944	0.257194
CpG_1.0	1.39913e+06	1.12468e+06	118279	462026	776029	255079	0.832708	0.273709		CpG_1.0	63245.6	200000	168466	200000	157928	28080.1	0.933995	0.166068		CpG_1.0	200000	112468	285892	200000	199590	30658	1.55977	0.239589
CpG_max	632456	355656	161909	112468	315622	102129	0.338674	0.109588		CpG_max	79621.4	79621.4	75151.3	79621.4	78503.9	967.808	0.464277	0.00572367		CpG_max	502377	200000	139913	285892	282046	68690.5	2.20415	0.536808
UpA_max	63245.6	79621.4	22163.3	50237.7	53817	10516.5	0.0577476	0.0112846		UpA_max	11246.8	7962.14	7515.13	46202.6	18231.7	8106.59	0.107823	0.0479429		UpA_max	200000	200000	6324.56	112468	129698	39845.5	1.01358	0.311388

## Sheet: Fig 2E
A549								A549 ZAP knockout
WT		Plaque Ɵ (µm)		AV	SD	SEM		WT		Plaque Ɵ (µm)		AV	SD	SEM
1		1220		1008	214.14	95.7664		1		730		592	255.374	114.207
2		780						2		270
3		720						3		500
4		1120						4		1010
5		1200						5		450
SCR								SCR
1		1300		1050	281.354	125.825		1		730		516	157.81	70.5748
2		550						2		350
3		930						3		320
4		1220						4		560
5		1250						5		620
CpG_1.0								CpG_1.0
1		900		753.333	149.071	60.8581		1		390		496	184.889	82.6849
2		910						2		730
3		680						3		540
4		790						4		620
5		470						5		200
6		770
CpG_max								CpG_max
1		550		540	156.205	69.857		1		420		470	80.3119	40.1559
2		550						2		600
3		700						3		470
4		650						4		390
5		250
UpA_max								UpA_max
1		160		198.571	48.8229	19.4365		1		650		710	195.857	87.59
2		150						2		870
3		140						3		480
4		210						4		550
5		200						5		1000
6		280
7		250

## Sheet: Fig 3A
AV							SEM
dpi	0	1	2	3	4		dpi	0	1	2	3	4
WT		2081.14	5555.15	40580.1	63245.6		WT		1291.01	1961.13	21504.4	0
SCR		3246.48	6807.42	27068.1	74910.4		SCR		1080.47	2030.74	12014.5	3367.35
CpG_1.0		19526.1	31157.4	160959	290999		CpG_1.0		8580.21	3622.2	55463	61019.6
CpG_max		18295.5	45602.1	189428	96044.8		CpG_max		8767.15	18391.7	88188.7	4741.03
UpA_max		2081.14	3842.38	14021.4	10635.3		UpA_max		510.344	1607.37	9245.53	176.537
AP61	exp1						exp2							exp3							exp4
dpi	0	1	2	3	4		dpi	0	1	2	3	4		dpi	0	1	2	3			virus	0	1	2	3
WT	< threshold	2000	7318.84	35565.6	63245.6		WT	< threshold	6324.56	11246.8	112468	63245.6		WT	< threshold	0	2858.92	7962.14			WT	< threshold	0	796	6324.56
SCR	< threshold	7962.14	12860.9	35565.6	86575.2		SCR	< threshold	5023.77	11246.8	63245.6	63245.6		SCR	< threshold	0	2000	1499			SCR	< threshold	0	1122	7962.14
CpG_1.0	< threshold	11246.8	16190.9	112468	79621.4		CpG_1.0	< threshold	50237.7	46202.6	355656	502377		CpG_1.0	< threshold	7962.14	35565.6	112468			CpG_1.0	< threshold	8657.52	26670.4	63245.6
CpG_max	< threshold	7962.14	20383.1	112468	79621.4		CpG_max	< threshold	50237.7	112468	502377	112468		CpG_max	< threshold	8657.52	13991.3	63245.6			CpG_max	< threshold	6324.56	35565.6	79621.4
UpA_max	< threshold	6324.56	5120	7962.14	10023.7		UpA_max	< threshold	2000	8657.52	46202.6	11246.8		UpA_max	< threshold	0	796	1125			UpA_max	< threshold	0	796	796

## Sheet: Fig 3B
AV							SEM
dpi	0	1	2	3	4		dpi	0	1	2	3	4
WT		3373.03	259686	1.87224e+06	3.6822e+06		WT		1232.68	100620	1.22829e+06	795950
SCR		3162.28	121424	250584	837392		SCR		1311.01	27100.4	67800.1	68660.2
CpG_1.0		11433.4	2.87832e+06	2.04725e+06	9.811e+06		CpG_1.0		7039.71	603957	333734	2.81927e+06
CpG_max		11563.4	1.08464e+06	2.6222e+06	1.04802e+07		CpG_max		6986.41	194307	645923	3.97768e+06
UpA_max		3258.58	66128.5	165053	500791		UpA_max		881.615	14598.9	53445	65390.4
Aag2	exp1						exp2							exp3							exp4
dpi	0	1	2	3	4		dpi	0	1	2	3	4		dpi	0	1	2	3	4		virus	0	1	2	3	4
WT	< threshold	6324.56	502377	502377	3.55656e+06		WT	< threshold	6324.56	502377	6.32456e+06	5.02377e+06		WT	< threshold	843	20000	462026	1.12468e+06		WT	< threshold	0	13991.3	200000	5.02377e+06
SCR	< threshold	6324.56	355656	149979	632456		SCR	< threshold	6324.56	112468	502377	1.12468e+06		SCR	< threshold	0	11246.8	149979	796214		SCR	< threshold	0	6324.56	200000	796214
CpG_1.0	< threshold	7962.14	1.12468e+07	632456	632456		CpG_1.0	< threshold	35565.6	79621.4	2000000	4.62026e+06		CpG_1.0	< threshold	843	100237	2000000	1.39913e+07		CpG_1.0	< threshold	1363	86575.2	3.55656e+06	20000000
CpG_max	< threshold	7962.14	3.55656e+06	408672	1.12468e+06		CpG_max	< threshold	35565.6	79621.4	1.49979e+06	796214		CpG_max	< threshold	1363	200000	5.02377e+06	20000000		CpG_max	< threshold	1363	502377	3.55656e+06	20000000
UpA_max	< threshold	6324.56	149979	112468	112468		UpA_max	< threshold	5023.77	79621.4	79621.4	632456		UpA_max	< threshold	843	28589.2	355656	796214		UpA_max	< threshold	843	6324.56	112468	462026

## Sheet: Fig 3C
							Normalised to WT
AP-61	y1	y2	y3	y4	AV	SEM	AV	SEM
WT	7318.84	11246.8	2858.92	796	5555.15	2022.14	1	0.364012
SCR	12860.9	11246.8	2000	1122	6807.42	2643.24	1.22543	0.475819
CpG_1.0	16190.9	46202.6	35565.6	26670.4	31157.4	5533.54	5.60874	0.996109
CpG_max	20383.1	112468	13991.3	35565.6	45602.1	19696.2	8.20897	3.54558
UpA_max	5120	8657.52	796	796	3842.38	1646.56	0.691679	0.296403
							Normalised to WT
Aag2	y1	y2	y3	y4	AV	SEM	AV	SEM
WT	502377	502377	20000	13991.3	259686	121350	1	0.467295
SCR	355656	112468	11246.8	6324.56	121424	70857.1	0.467579	0.272856
CpG_1.0	1.12468e+07	79621.4	100237	86575.2	2.87832e+06	2.41578e+06	11.0838	9.3027
CpG_max	3.55656e+06	79621.4	200000	502377	1.08464e+06	717725	4.17673	2.76381
UpA_max	149979	79621.4	28589.2	6324.56	66128.5	27611.9	0.254648	0.106328
					Normalised to WT
RML-12	y1	y2	AV	SEM	AV	SEM
WT	79621.4	50237.7	64929.6	10388.7	1	0.16
SCR	79621.4	20000	49810.7	21079.4	0.76715	0.32465
CpG_1.0	355656	200000	277828	55032.7	4.27891	0.847575
CpG_max	632456	200000	416228	152896	6.41045	2.3548
UpA_max	63245.6	20000	41622.8	15289.6	0.641045	0.23548
					Normalised to WT
U4.4	y1	y2	AV	SEM	AV	SEM
WT	112468	632456	372462	183843	1	0.493589
SCR	200000	112468	156234	30947.1	0.419463	0.0830881
CpG_1.0	2000000	632456	1.31623e+06	483500	3.53386	1.29812
CpG_max	796214	632456	714335	57897.5	1.91787	0.155445
UpA_max	63245.6	46202.6	54724.1	6025.6	0.146925	0.0161778
					Normalised to WT
C6/36	y1	y2	AV	SEM	AV	SEM
WT	63245.6	79621.4	71433.5	5789.75	1	0.0810509
SCR	63245.6	112468	87856.9	17402.9	1.22991	0.243623
CpG_1.0	285892	462026	373959	62272.7	5.23507	0.871757
CpG_max	462026	112468	287247	123587	4.02118	1.7301
UpA_max	20000	20000	20000	0	0.279981	0

[truncated: 23 more sheets: Fig 5B, Fig 5C, Fig 5D, Fig 5E, Fig 6B, Fig 6C, Figure 6D, Fig 7A, Fig 7B, Fig 7C, Fig 7D, Fig 7E, S1 A, S1 B, S1 C, S1 E, S2 A, S2 B, S2 C, S4A …]
